# Supplementary material for: Neuropeptide precursors and neuropeptides in the sea cucumber Apostichopus japonicus: a genomic, transcriptomic and proteomic analysis
Source: Sci Rep. 2019 Jun 20;9:8829. doi: 10.1038/s41598-019-45271-3 (PMC6586643; doi:10.1038/s41598-019-45271-3)
Supplement: Supplementary file 4 — Dataset 1 [file 41598_2019_45271_MOESM4_ESM.xlsx]

## Sheet: Overview
precursor name	precursor abbreviation	protein sequence (concluded)	precursor length (aa)	CNR transcript GenBank ID	other transcript GenBank ID	Number of protein coding exons (protein coding and non-coding)	Zhang_et_al_2017 scaffolds	Zhang_et_al_2017 predicted protein GenBank ID	Li_et_al_2018 scaffolds	Li_et_al_2018 linkage group	References
vasopressin/oxytocin-type precursor ("holotocin" precursor)	Ajholotocin	MSLKHVFCAALFMLLVVCLRESRGCFITNCPLGGKRSHARPYRQCLPCGPRQSGRCIGPGICCGNSFGCLINTKETITCRRESELPTPCEVVGDHCLTVTGGKCTAFGVCCNDRGCVLDENCKYSPSRFRNEQLLMPSSNEELYEPGGIGDRFTDFLFEESEK	163	MF401997	HADD01035242	3 (4-5)	1176, 2	---	6367	---	Jo et al, 2016	Suwansa-ard et al, 2018
NGIWYamide precursor	AjNGIWYaP	MAVEAKIVSCLVCIWLTSTVYSQSNTGRTHDYGELSKAVDTFLDILMDEENFDDVNNIESWETVLKEDINPKLRILAHVMRSLSSRPDTSSLREQVFPSDYISRYLQEILTDEQPFWDESSPKLPSLQTPELDQIKASADERNNFWSDNPSHRPPEGIPFSAGEESKRNGIWYGKRKSSLDGEAVKRNGIWYGKRSSPPVDDKRNGIWYGKRNGIWYGKRNGIWYGKRDDSLYSEEMM	238	MF401992, AB758561	GAVS01019571	3 (5)	84	PIK59368	17	LG9	Kato et al, 2009	Reich et al, 2015	Elphick, 2012	Iwakoshi et al, 1995
gonadotropin-releasing hormone-type precursor (AjGnRHP)	AjGnRHP	MSTHWGIGFLTFALITVFSQLLGNVQLPLPGGKKFPVFTLFPIIISIIIAWVVCGVLTAFGVFPDDPDAYGYQARTDINSDALKNSPWFIFPYPGQWGVPTVTLAGFLGMLAGVIASMIESIGDYYACA	129	MF401983	---	4	1092	PIK40744	897	---
corazonin-type precursor (AjCRZP)	AjCRZP	MKSPTETRKVAICLALVMFLALACQAHNTYSMKGKYRWRAGKRSHYAQTNNLRAQPSFSNLFPEISKLQP EEAQNSPDSLRNIVVDLRDYCSLLLQLLDDIDVSLSADDSE	112	MF401982	HADF01080452	1 (2)	2745, 831	---	3826, 4299	---	Jo et al, 2016	Suwansa-ard et al, 2018
cholecystokinin-type precursor 1 (AjCCKP1)	AjCCKP1	MAISRIITTLTVLFLTLLVVTVWSYPLVNPKEPQEGLYNDLIHVLKSKVDYGSSAAGGSRNRQHSVVDGFGIPLVPADASSHDMHLVRWNPQQLKEITAIQDAIQDVGKRDYGDLGFFFGKRTNSDDTGMQRQNRDYNDLGMFFGKRNGNDVTVDRDFADFAA	163	MF422090, MH636358	---	1 (3)	81	---	60871883	---
cholecystokinin-type precursor (AjCCKP2)	AjCCKP2	MANLYYISISLIAVVVLSSVICVLADGIDGESPLAKRRRLSIEKLRNTGRLRRIFKKRFDENEFQGVDDEDELMSPTDFLDFLDELEALERLKENKIEYEKRGNARREGSRKMNGWYTGMFGKRSSAASIRETRNIPQTYLSGDYFGKRFSDESPAEGLDWKRTYNLEDTAEDLE	175	MH351773	---	---	---	---	---	---
thyrotropin-releasing hormone (TRH)-type precursor (AjTRHP)	AjTRHP	MFALDSFKMSTAAFCILLISLIQVSCVHGIQEGDVDTIEEVMREIEDTEEFNELSQDVDEEKRQYFAGKRQLPGGKEWQLEDKRQYFAGKRQLPGGSPEDADEKRQYFAGKRQLPGGDEADEKRQYFAGKRQFFQGKRQLPGGEDLADKRQHFVGKRQHFAGKRQLPGGETYEDKRQLPGGQAMDDNMQRYLALKRQFFQGKRQFFQGKRQFFQGKREGETQEIQDKRQYFAGKRQLPGGDALDDKRQYFAGKRQLPGGLEIDDKRQYFAGKRDFEDEVDEAKRQYFAGKRQLPGGDLDGLEEEKRQHFLGKRQLPDGWIDVEDKRQYFAGKRQLPGGLAIDDKREYFTGDREDGFEDIKRQYFAGKRQLPGGLELDNPAEKRQLPGSPWKFWEGKRLE…	454	MF401984	HADE01093107	2 (3)	231	PIK54914	2159, 1268, 759	LG4, LG21	Jo et al, 2016	Rowe et al, 2014
orexin-type precursor 1 (AjOXP1)	AjOXP1	MKSRRFRVHPLLLIFLYTILLLLCLVRLADADRRCCEQVQGCRIPRNCRCFVKEHVCRQSARNKFTLGKRS ATSSSSSTSSSSSPLGRVEDNVISYILSKLYWGNLDGIDFDYHDEHSSSSSSSDSSSFEFLYRIDNSEDYGIFINGLQDYP	153	MF401988	HADD01071389	1 (2)	85	---	6873, 3977, 6321	---	Jo et al, 2016	Suwansa-ard et al, 2018
orexin-type precursor 2 (AjOXP2)	AjOXP2	MKSPWYILQVIVLLIILATCFSLTNAQGGCCSKIRDCNIPAGCFCPLKKAVCSGGANRHFISGKRSDIRWNYPNRAGDDWDEYKYLMRQDKHTDRQMSVRRLIRTLIDRLDVNPDLLMMALTKGDSNFPTTQQLYEES	138	MF401989	HADD01064569	3 (4)	84	---	1134	LG1	Jo et al, 2016	Suwansa-ard et al, 2018
luqin-type precursor (AjLQP)	AjLQP	MAVSKCQLRNIFCCCFVVLLLGTFFLPSTASESMEASRKRKPYKFMRWGKRFYDDTDVLGIDTSESPGYDSPQHMPSELELPIFGNSDIICVKINDGGIYQCSQYSSRSDSLRHK	115	MF401981	---	3	162	---	219	LG13		Rowe et al, 2014
kisspeptin-type precursor (AjKPP)	AjKPP	MDKIVFPILLSLLCGTVFSASLADTNLKDYEDRLDDARERVLKLIAGLLSDDTYQEQFTGEQDEDDLAVNIPILENLLAENDGEDVIDADDTAELIFESLSNNGRPIDEKRAGSLDCLEASCEDVERRGRQPNRNAHYRTLPFGKRVQRQTFSTVRNTRKSAVKNKNKSRARPPLLPFGK	180	MF401998	HADE01073736	2 (3-4)	1095	---	4746, 244	LG19	Jo et al, 2016	Suwansa-ard et al, 2018
somatostatin-type precursor 1 (AjSSP1 or Ajnp19)	AjSSP1 or Ajnp19	MSWRAGVLLCATVLSCWFVSLTSAHTWDSDTDVFEDEVDQEPLLSGVDESMLRSLIIRKFTDRIRNSMKILEDMDLNTELADPETTYRRQEPWSSQTSGLLSTDKISAKRGGACIGRFVPILHKCVRKG	129	MF401987	HADE01043988	3	2374, 257	---	6294, 226	LG3	Jo et al, 2016	Zandawala et al, 2017	Delroisse et al, 2016
somatostatin-type precursor 2 (AjSSP2 or Ajnp16)	AjSSP2 or Ajnp16	MIMSGKTNLVILVFGIVITVAAARSLDLRDFNGAPQEPNEQNFEDLVNEVPNSPTRTVSQRIKDELMAKLLDLLGKVGDNAGPYEYIPPMNTRPEFSDDDAARFEEGNLSKRSKSRYNNRWCNLVDIWKGQGGSNHRCR	139	MF402007	HADD01032762	2	227, 210	PIK55590	216, 7037	LG17	Jo et al, 2016	Rowe et al, 2014
calcitonin-type precursor (AjCTP1)	AjCTP1	MKASLAVPITLCMFCYLLVTVTSVTINRPNAGLELSRQYPELYEKILRQLINEPTQYKRSCSNKFAGCAHMKVANAVLKQNSRGQQQFKFGSAGPGKRSFPYLDLEEKRRVGGCGDFSGCASLKAGRDLVRAMLRPSKFGSGGPGKK	147	MF401985	HADE01007184	4 (6)	259	PIK54200	1346	LG14	Jo et al, 2016	Rowe et al, 2014
calcitonin-type precursor (AjCTP2)	AjCTP2	MKASLAVPITLCMFCYLLVTVTSVTINRPNAGLELSRQYPELYEKILRQLINEPTQEKRRVGGCGDFSGCASLKAGRDLVRAMLRPSKFGSGGPGKK	97	MF401986	GAVS01031871	3 (5-6)	259	PIK54200	1346	LG14	Reich et al, 2015	Rowe et al, 2014
pigment-dispersing factor-type precursor (AjPDFP1a)	AjPDFP1a	MQKILVLIVSVLVILLGLAAATEALPLSDMTQEEQYTDLDLLDDVNEYVKRISDNDFAQLRGPHISQFARNKAFLNRQRNALEYGQKRDAMSADTMDKRNLSQNDVSQSRAAYMNQMLAYRMMSQLLGEAGRR	133	MF401990	---	4	3194	PIK32875	1281	---		Rowe et al, 2014
pigment-dispersing factor-type precursor (AjPDFP1b)	AjPDFP1b	MQKILVLIVSVLVILLGLAAATEALPVKRISDNDFAQLRGPHISQFARNKAFLNRQRNALEYGQKRDAMSADTMDKRNLSQNDVSQSRAAYMNQMLAYRMMSQLLGEAGRR	111	MF401991	---	3	3194	PIK32875	1281	---
pedal peptide-type precursor 2 (AjPPLNP2)	AjPPLNP (AjPPLNP2)	MKLILSTIGFVLAACVLTVLGDDENQNEDKRFGNSNMDPLVHSLIGGKRDAEKRFGSSQIMDPLRYSLVSGKRSNDKRFGNSNMDPLMYSMIGGKRDA EK RFGSSQIMDPLRYSLVSGKRSAEKRFGNSNMDPLVHSLISGGKRDAEEFDEEKRFGYHPMDPLSNSLMSGKRR	175	MF401980	---	2	1031, 91	PIK41353	368, 379, 182	LG1, LG12
glycoprotein hormone alpha-2 precursor 1 (AjGPA2P1)	AjGPA2P1	MLLRKALTQLLHITLSCLLLWSCGLQGTTADSWRRPGCHLLGYKQLVEIPGCRAEEIRMNACRGYCMTYSFPSNVYTLFLSGGNHVLTSHGSCCTIKTTHDIHFTLQCENNHVYENVIKSAASCECSLCDIN	132	MF401993	---	3 (5)	122	PIK58117	17, 1159	LG9, LG10		Rowe et al, 2014
glycoprotein hormone alpha-2 precursor 2 (AjGPA2P2)	AjGPA2P2	MHICHQVFCNMNGDIQVTFLVTYMLLTSFYCSDADGTTPSWEQPGCHLVGFAKLIELDNCRTATVPVNACRGFCLSYSYPSDYERYITS	89	MH636350	---	2	122	PIK58115	17, 4942	LG9
glycoprotein hormone beta-5 precursor (AjGPB5P)	AjGPB5P	MDPVYFSSLIQFVFILPALLSQADSSLDNHPGASREQTVDSSQFPITNPMNALRHGTGPYRSGGGSSLPHELRIEPDKILKPSSEELIDSGTSYLRDDWCKAYTLRQRIEEPGCISRIITNRLCYGQCNSFYIPKQSNDYNQAFQSCSFCKPQKVAYITVTLRCPGQDPPIKTKRVKRIKKCRCMAIDVS	190	MF401994	---	2	302	PIK53087	1870	LG18
bursicon alpha-type precursor (AjBALPP or AjBAP)	AjBALPP or AjBAP	MIGEKYCYSYSHVLLLLITLIAIATGQILDDKPTRHLDHLALFPEKKTWCDVKQIQQEVALPGCHSKLIPNTVCFGQCFSYSIPQSMPDKADPHLQYCECCKPIRLSQVK V TLTCPRNDVKVMDKLVEVVEACDCQKCFEDPPIQDGAIIDDYSYYSYYEDDI	165	MH636351	---	1 (2)	3191, 3110, 3138, 2947	---	1668	---		Rowe et al, 2014
bursicon beta-type precursor (AjBBLPP or AjBBP)	AjBBLPP or AjBBP	MSFLLLLLVCAAQGVLVHSRNERERCELLSKQINARMEEYDSDLGQTVHCRGRITAQYCEGSCRSKAIPSVTYVSGFQRLCRCCFETDTRTTSVWLDHCVTQDRRSLSGRYFQMREPTSCSCQRC	125	MF401995	---	2 (3)	755	---	171	LG1		Rowe et al, 2014
insulin-like peptide precursor (AjILPP) -CNR	AjILPP - CNR	MAKLGLAPSGGKPWFSTGSTVLFLVAGLSFFYVAAEGSWYCGSAPETVRAICDGCYAGGIHTRAFKRSSSDIISLYKDPFLKKSNALNFLLPRSHTPSSLIKRGIRRSGFIGECCEKNCEIREMVFYCCAEKQREYASFFPRFSETEYDTRRTIQN	156	MF401996	---	2 (4)	286	---	1455, 7207	LG18
L-type SALMFamide precursor (AjL-SALMFaP)	AjL-SALMFaP	MKAYQIIVPAVMCVLAAILARTEADGELRILNNRLFELTKELEERLREQQLEDADLILTEDGDQEIGMKKVVSRAWSPLVGQTGIAFGKRTDGLDRARS QTDQRAKKTRSRSMFGNTALPFGKRAGYIP HAQEIWDLQDAANNLDTFEEVPVKKRMGFTGNTGILLGKRNADDTQE	178	MF402000	---	3	6, 2293	PIK62714	690, 2750	LG7		Elphick et al, 2013
F-type SALMFamide precursor (AjF-SALMFaP)	AjF-SALMFaP	MAPPSIFLLISVSFLAVLHPSHTETLDHTGAIVKEIQMELPHDMETAQLLLQGQELRDLADELALDYLNERSDDDDTFSNIAKREPGRSSTTNNKDTMYEPFVRRGVPPYVVKVTYGKRSDDKRFKSPFMFGKREDLNGLDKRGYSPFMFGKREMAQPHLSEKRARYSPFMFGKRDGADDEDENLEEVKRGGYSALYFGKRVPELAESDGGQSKLYFGKRGHRGGQFSQFKFGKREDGALGMDANEDDEMEQKFEKKDAITQNKRFKSSFYLGKRNYVAENEDMEDLQDV	290	MF401999	---	3 (5)	933	PIK42498	6212, 83, 3814, 5546	LG1		Elphick, 2012	Kato et al, 2009
AN peptide precursor (AjANPP)	AjANPP	MKEVAGWCLLACYFLVIVHPVQSEAEIPTEDVGGDDWTTLEKVFSLTQDQPLKGESEALVKNDKGSDEEVEETEDEKRANRYNALRGRYPKYRVSGRSDNTDAIDEVRNLQDQMEDEKRANRRFSVGKSRFRLRTRSENDEDNELDDELEEDKRANRYNALREEKRGNRHSSLRGSARNRYRLRTRNGDGEEEEEEEDGEEEEEENNIKQELANEGDEEEGEDPTDPEKRANRYNALRGKSRYRIRTRSDDETWLNDDEEQQLEEKRGNRHSSLRGSARNRYRLRTRNGDGEDEEEEEDGEEEEEENKIKQELANEGTRKKEKIHSREKSEQINALRGKQDTGSEQDQMMKLSSMMMKNNIRREEGNRQSSLRGSARNRYRLRTRNGDGEGEETWLNDD…	555	MF402001	---	1 (3-4)	120	PIK58162	2095	LG20		Rowe et al, 2014
neuropeptide precursor 9 (Ajnp9)	Ajnp9	MVKLKIRCVVFLPLCKLTTSVAVLKLLPHGRSFGKRSSRDRSQLKLILGV	50		---	1	68, 1074	---	312, 3159, 2178	---		Rowe et al, 2014
neuropeptide precursor 11 (Ajnp11)	Ajnp11	MNSFLVCLLSAILLAGVVLGKPTFDFDDDLIEKRGADRALTTRCLKDCMFCAKYTKNGFSIRQCMQECGGEVASGREQTWASCDMFSNGK	90	MF402004	HADD01047817	4	343	---	1211	---		Suwansa-ard et al, 2018
neuropeptide precursor 15 (Ajnp15)	Ajnp15	MSQLSSVCLLLVLLSVTVYAYPADQAGNLLDLDELFQAQEIPVDAPENMPFGREQKRLGSATCRRECAYCAKIHTRYSLGRCFRTCMTGKTDYSCANRMHFV	102	MF402006	HADD01060387	2 (3)	1385	---	384	---		Suwansa-ard et al, 2018
neuropeptide precursor 18 (Ajnp18)	Ajnp18	MNVSHLMYIAIFAAVSAFMIHAVSSLSYNTIDDTIPYKRLFWIDKKASYDDSPLYTVRSSSAPIIVDCFLKECIKSFSACGKTCIMTNEEMPCMAACNQQKQLCSTRCFQRYAVKTVGNAA	121	MF422081	HADD01043681	5 (6)	354, 1588	PIK37087	2504	LG20		Suwansa-ard et al, 2018	Zandawala et al, 2017
neuropeptide precursor 23 (Ajnp23)	Ajnp23	MNLTVKLLLLAVAICLFIICAVETAEQVNDSSDLDGDQEGYEDEYPLLNLLDKLVASRQRDTRNWRSNPKFRNYKAHSAGWKRAPLADDTAHQVDE RRYNSGRYSGYGCQGNRCSAGWKRTSKTQDLS	129	MF422083	HADF01012730	2 (3)	2599, 688	PIK33567, PIK45777	642	LG22	Jo et al, 2016	Suwansa-ard et al, 2018
neuropeptide precursor 25 (Ajnp25)	Ajnp25	MSFDSVSKITMKVIMTFLLCLVMLQYVCHAKSACSNRHPKLCILHPGKRGYISAASSNDRPGNENGVSIDRTEFTQPKWLHDELTKSGELENLFGQEQEEDIIPFNDDRLGYTQDLLTKVGIDHLERREQILRILTSLLEDDLSYRR	147	MF422084	---	3	673	---	1375, 2904	LG3
GLRFA precursor (AjGLRFAP)	AjGLRFAP	MKLLTVLLLSCLLMSLVLTTDARRHPCKRGLRFARHPCPKPREAEADDHGAFQRREENAEAD	62		HADE01083363	2	2275	---	1255, 7428	---	Jo et al, 2016	Elphick, 2012	Iwakoshi et al, 1995	Kato et al, 2009
GN19 precursor (AjGN19P)	AjGN19P	MYKTAEKFFLICAVLTALLLVCNSMYIQRDDAPDGLDRYLEMKRGQMMMRDMDLLEESLKRGGRLPNYAGPPRMPWLIHNRR	82	MF422085	---	2 (4)	288	---	728, 644	LG5		Elphick, 2012	Iwakoshi et al, 1995	Kato et al, 2009
stichopin precursor (AjStichopinP)	AjStichopinP	MFARAVILLAVLACAALTTVSADRQGWPACYDSKGNYKC	39	MH636354	---	2 (3)	1110, 506	---	5535, 638	---		Elphick, 2012	Iwakoshi et al, 1995	Kato et al, 2009
SWYG precursor (Aj_SWYGP-2)	AjSWYGP-2	MALIRCLLAFAFIVCSVKTFAAPIEDEILDADALSRRGGWFHRLFHHHHHG APADNKNQPKQREERQLIHDNRENAMLDDFEKKMAELSPAERFDWHALLHSVSKHVAKHVAENLKARVLAEEGERLPEGYDELTPEERSWYGTLGKAALGALSLFGK	159	MF422086	---	2-3	1502, 10	---	383, 1434	LG12		Elphick, 2012
SWYG precursor (Aj_SWYGP-3)	AjSWYGP-3	MALIRCLLAFAFIVCSVKTFAAPIEDEILDADALSRRGGWFHRLFHHHHHG APADNKNQPKQREERQLIHDNRENAMLDDFEKKMAELSPAERFDWHALLHSVSKHVAKHVAENLKARVLAEEGERLPEGYDELTPEERSWYGSLASALLGR	153	MF422087	---	2-3	1502, 10	---	383, 1434	LG12		Elphick, 2012
APHAIRPPSG precursor	AjAPHAIRPPSGP	MNLKVFMVLVLVSMMILFINAAPHAIRPPSGRSACDCGCAFTGGVGCCAPEDCIRG	56	MH636355	---	4 (5)	974, 18	---	3284	---		Elphick, 2012
GYWKDLDNYVKAHKT precursor	AjGYWKDLDNYVKAHKTP	MSLLKVIALVLAFTTVTTLASPSNLKDASEADFLSELFKRDDGFDEKALIPEDRGYWKDLDNYVKAHKTRGISDDQGLPDALSERLAELSLDDDFGSKVFDMVARDLKMKGLQYEGEDLPDRFEDLTPLQRRRWRFSYKMAFRVVGKILRALLPLIIRVLG	161	MF422088	---	2	130, 778	PIK57833	2413, 2047	---		Elphick, 2012
MPMNPADYFSRGTVYIPTRDS precursor	AjMPMNPADYFSRGTVYIPTRDSP	MHFQVLTRTLLLFVCLCFCIAAVTSMPMNPADYFSRGTVYIPTRDSRSSVPVEPGMMGHMCVYHPNFYCMCTSNGFISFCENHSSSFFSKK	91	MF422089	---	2 (4)	690	---	4776	LG5		Elphick, 2012
GLRFA precursor-like precursor (AjGLRFALP)	AjGLRFALP	MKLVYVLMLSFLVVSLVATTVARHPCPDKRNVHRDHPCPDKKRTFSLRDQLFQQREENADAD	62	MH636356	---	1 (2)	1282	---	7428, 5440, 777	LG5
neuropeptide precursor 11-like precursor (Ajnp11LP)	Ajnp11LP	MRTLIFSCLGLMLLGTIAAEMEYDREDLMNFISSLLQSGTGESAGPAVGDENIDTDGDNELAYPMVKRGKMTQEICRRECSSCSKVMNVLFMSCWRDCQLSSTGRSPHNVWSTCRRFLTG	120	MF402003	---	2 (3)	1324	---	3673, 3102	---
neuropeptide precursor 14-like precursor (Ajnp14LP)	Ajnp14LP	MAFVREIMLLLIIVLRRSWRTTPTWRTCSCVGCKCRWCMDMVRISWCSVEI	51	MH636359	---	1	1925, 580, 1260	PIK35546, PIK47457, PIK39346	1392, 1633, 5382, 2590, 735	LG8, LG20

## Sheet: Zhang_et_al_2017_genome
Precursor name	Source	Query type	Query	Subject	Query Start	Query Stop	Query Strand	Subject Start	Subject Stop	Subject Strand	Identity	Coverage	Mismatches	Gaps	Gap Bases	Score	E-Value	Query Defline	Scaffold	exon1_start	exon1_end	exon1_query_span	exon1_length	intron1_start	intron1_end	intron1_length	exon2_start	exon2_end	exon2_query_span	exon2_length	intron2_start	intron2_end	intron2_length	exon3_start	exon3_end	exon3_query_span	exon3_length	intron3_start	intron3_end	intron3_length	exon4_start	exon4_end	exon4_query_span	exon4_length	intron4_start	intron4_end	intron4_length	exon5_start	exon5_end
vasopressin/oxytocin-type precursor ("holotocin" precursor)	known	transcript	HADD01035242.1	MRZV01001168.1	1	1149	+	35372	61886	-	98.7837	99.4778	6	2	8	0	0	TSA: Apostichopus japonicus, contig TR21901|c0_g1_i1, transcribed RNA sequence	AJAPscaffold1176	61508	61886	1-383	385	56283	61816	5534	56074	56282	509-717	210	50850	56073	5224	50713	50849	718-854	138	35570	50712	15143	35373	35569	952-1148	197
vasopressin/oxytocin-type precursor ("holotocin" precursor)	CNR	transcript	Ajholotocin	MRZV01001168.1	1	1471	+	35281	62112	+	97.8983	74.2741	14	9	17	0	0		AJAPscaffold1176	35281	35664	1-372	386	35665	50710	15046	50711	50849	386-524	140	50850	56073	5224	56074	56281	525-730	209	56282	61381	5100	61382	62112	733-1443	710
vasopressin/oxytocin-type precursor ("holotocin" precursor)	CNR	CDS	MF401997.1	MRZV01001168.1	3	501	+	50711	61533	+	99.5992	99.6008	2	0	0	0	0	Apostichopus japonicus holotocin-like precursor, mRNA, complete cds	AJAPscaffold1176								50711	50849	3-141	140	50850	56073	5224	56074	56281	142-347	209	56282	61381	5100	61382	61533	350-499	153
vasopressin/oxytocin-type precursor ("holotocin" precursor)	CNR	protein	AWU78781.1	MRZV01001168.1	2	166	Unknown	50712	61530	+	99.3939	99.3976	3	0	0	0	0	holotocin-like precursor [Apostichopus japonicus]	AJAPscaffold1176								50712	50849	2-48	46	50850	56073	5224	56074	56281	48-117	69	56282	61381	5100	61382	61530	117-166	50
vasopressin/oxytocin-type precursor ("holotocin" precursor)	known	transcript	HADD01035242.1	MRZV01000002.1	1	1149	+	954349	981913	-	99.0468	99.913	5	3	6	0	0	TSA: Apostichopus japonicus, contig TR21901|c0_g1_i1, transcribed RNA sequence	AJAPscaffold2	981522	981913	1-387	392	970285	981808	11525	970148	970284	718-854	138	954429	970147	15719	954349	954639	855-1148	293
vasopressin/oxytocin-type precursor ("holotocin" precursor)	CNR	transcript	Ajholotocin	MRZV01000002.1	1	1963	+	954256	997536	+	96.2102	99.4906	49	16	26	0	0		AJAPscaffold2	954256	954641	1-367	367	954645	970146	15502	970147	970284	387-524	139	970285	975584	5300	975585	975792	525-728	209	975793	981399	5607	981400	982124	733-1444	711	982125	997027	14903	997029	997536
vasopressin/oxytocin-type precursor ("holotocin" precursor)	CNR	CDS	MF401997.1	MRZV01000002.1	3	501	+	970146	981551	+	99.3988	99.6008	3	0	0	0	0	Apostichopus japonicus holotocin-like precursor, mRNA, complete cds	AJAPscaffold2								970146	970284	3-141	140	970285	975584	5300	975585	975792	142-345	209	975793	981399	5607	981400	981551	350-499	153
vasopressin/oxytocin-type precursor ("holotocin" precursor)	CNR	protein	AWU78781.1	MRZV01000002.1	2	166	Unknown	970147	981548	+	100	99.3976	0	0	0	0	0	holotocin-like precursor [Apostichopus japonicus]	AJAPscaffold2								970147	970284	2-48	46	970285	975584	5300	975585	975792	48-117	69	975793	981399	5607	981400	981548	117-166	50
NGIWYamide precursor	known	transcript	GAVS01019571.1	MRZV01000084.1	1	1367	+	40501	88128	-	98.9766	99.4148	5	6	9	0	0	TSA: Apostichopus japonicus AMR0033.35652.0.1 transcribed RNA sequence	AJAPscaffold84	87975	88128	1-158	158	61599	88057	26459	61564	61713	186-334	153	59212	61598	2387	59122	59211	337-426	91	51086	59121	8036	50579	51085	427-933	508	40564	50578	10015	40502	40795
NGIWYamide precursor	CNR	transcript	AjNGIWYamide	MRZV01000084.1	22	1472	+	40428	88140	-	98.6933	97.962	7	9	12	0	0		AJAPscaffold84	87948	88119	22-178	156	61599	88069	26471	61564	61713	218-366	48	59212	62598	2387	59122	59211	369-458	91	40491	59212	18632	40429	40925	973-1471	501
NGIWYamide precursor	known	CDS	AB758561.1	MRZV01000084.1	9	1140	+	40750	88145	-	98.9399	98.9474	8	3	4	0	0	Apostichopus japonicus cubifrin mRNA for NGIWY-amide prohormone, complete cds, tissue_type:ovary	AJAPscaffold84	87992	88137	17-164	148	61599	88009	26411	61564	61713	209-357	153	59212	61598	2387	59122	59211	360-449	91	40899	59121	18399								40750	40932
NGIWYamide precursor	CNR	CDS	MF401992.1	MRZV01000084.1	1	716	+	50570	61674	-	99.5816	100	2	1	1	0	0	Apostichopus japonicus NGIWYamide-like precursor, mRNA, complete cds	AJAPscaffold84								61564	61674	1-111	110	59212	61563	2352	59122	59211	112-201	91	51055	59121	8067	51081	51085	708-711	5
NGIWYamide precursor	known	protein	BAM63496.1	MRZV01000084.1	1	237	Unknown	50576	61674	-	98.3122	99.5798	12	0	0	0	0	NGIWY-amide prohormone [Apostichopus japonicus]	AJAPscaffold84								61567	61674	1-36	36	59212	61566	2355	59122	59211	38-68	30	51086	59121	8036	50576	51085	68-238	170
NGIWYamide precursor	CNR	protein	AWU78776.1	MRZV01000084.1	1	237	Unknown	50576	61674	-	99.5781	99.5798	3	0	0	0	0	NGIWYamide-like precursor [Apostichopus japonicus]	AJAPscaffold84								61567	61674	1-36	36	59212	61566	2355	59122	59211	38-68	30	51086	59121	8036	50576	51085	68-238	170
gonadotropin-releasing hormone-type precursor (AjGnRHP)	CNR	transcript	AjGnRHP	MRZV01001088.1	1	516	+	167779	173238	-	99.4186	99.8066	3	0	0	0	0		AJAPscaffold1092	173081	173238	1-158	159
gonadotropin-releasing hormone-type precursor (AjGnRHP)	CNR	CDS	MF401983.1	MRZV01001088.1	1	387	+	167779	173109	-	99.2248	100	3	0	0	0	0	Apostichopus japonicus gonadotropin-releasing hormone-like precursor, mRNA, partial cds	AJAPscaffold1092	173081	173109	1-29	30	173080	167873	5210															167780	167872	294-386	93
gonadotropin-releasing hormone-type precursor (AjGnRHP)	CNR	protein	AWU78767.1	MRZV01001088.1	11	129	Unknown	167779	171226	-	100	92.2481	0	0	0	0	0	gonadotropin-releasing hormone-like precursor, partial [Apostichopus japonicus]	AJAPscaffold1092								171131	171226	11-43	32	169093	171130	2038	168936	169092	43-95	52	167883	168935	1053	167779	167882	95-129	35
corazonin-type precursor (AjCRZP)	known	transcript	HADF01080452.1	MRZV01002631.1	421	2202	+	47161	52467	-	98.0342	70.1945	6	11	25	0	0	TSA: Apostichopus japonicus, contig TR47238|c0_g1_i1, transcribed RNA sequence	AJAPscaffold2745	52466	52467	436-437	3	47162	52465	5304	47524	48695	1010-2175	1165
corazonin-type precursor (AjCRZP)	CNR	transcript	AjCRZP	MRZV01002631.1	695	2416	+	46982	48685	-	98.3787	70.2647	0	15	28	0	0		AJAPscaffold2745	46982	48685	695-2391	1696
corazonin-type precursor (AjCRZP)	CNR	protein	AWU78766.1	MRZV01002631.1	71	111	Unknown	48563	48685	-	100	36.9369	0	0	0	0	0	corazonin-like precursor [Apostichopus japonicus]	AJAPscaffold2745	48563	48685	71-112	41
corazonin-type precursor (AjCRZP)	known	transcript	HADF01080452.1	MRZV01000828.1	650	2202	+	28870	30422	+	99.7424	70.2397	4	0	0	0	0	TSA: Apostichopus japonicus, contig TR47238|c0_g1_i1, transcribed RNA sequence	AJAPscaffold831	28870	30422	650-2194	1554
corazonin-type precursor (AjCRZP)	CNR	transcript	AjCRZP	MRZV01000828.1	695	2416	+	28880	30603	+	99.884	71.2159	0	2	2	0	0		AJAPscaffold831	28880	30603	695-2414	1799
corazonin-type precursor (AjCRZP)	CNR	protein	AWU78766.1	MRZV01000828.1	71	111	Unknown	28880	29002	+	100	36.9369	0	0	0	0	0	corazonin-like precursor [Apostichopus japonicus]	AJAPscaffold831	28880	29002	71-112	41
cholecystokinin-type precursor 1 (AjCCKP1)	CNR	transcript	AjCCKP1	MRZV01000081.1	1	2824	+	360714	415479	-	96.5312	98.6544	31	20	68	0	0		AJAPscaffold81	414796	415479	1-681	684	375546	415384	39839	375464	375545	686-767	83	360954	375463	14510	360714	362749	768-2823	2083
cholecystokinin-type precursor 1 (AjCCKP1)	CNR	CDS	MF422090.1	MRZV01000081.1	1	492	+	362261	362751	-	99.5935	99.7967	1	1	1	0	0	Apostichopus japonicus DLGMFFFamide precursor, mRNA, complete cds	AJAPscaffold81															362261	362751	1-260	260
cholecystokinin-type precursor 1 (AjCCKP1)	CNR	protein	AWM30286.1	MRZV01000081.1	1	163	Unknown	362264	362751	-	99.3865	99.7955	2	1	1	0	0	DLGMFFFamide precursor [Apostichopus japonicus]	AJAPscaffold81															362267	362751	1-162	162
thyrotropin-releasing hormone (TRH)-type precursor (AjTRHP)	known	transcript	HADE01093107.1	MRZV01000230.1	16	2519	+	408081	445365	+	97.9051	99.0869	19	10	34	0	0	TSA: Apostichopus japonicus, contig TR52078|c0_g1_i1, transcribed RNA sequence	AJAPscaffold231	408081	408217	16-150	140	408218	442222	34005	442223	442429	155-355	208	442430	443187	758	443188	445365	362-2473	2182
thyrotropin-releasing hormone (TRH)-type precursor (AjTRHP)	CNR	transcript	AjTRHP	MRZV01000230.1	3	2485	+	408030	445278	+	98.6747	99.7586	22	5	11	0	0		AJAPscaffold231	408030	408217	3-190	189	408218	442222	34005	442223	442429	191-391	208	442430	443187	758	443188	445278	398-2440	2042
thyrotropin-releasing hormone (TRH)-type precursor (AjTRHP)	CNR	CDS	MF401984.1	MRZV01000230.1	1	1362	+	442291	444408	+	99.0455	99.8532	11	2	2	0	0	Apostichopus japonicus thyrotropin-releasing hormone-like precursor, mRNA, complete cds	AJAPscaffold231								442291	442429	1-137	140	442430	443187	758	443188	444408	140-1338	1224
thyrotropin-releasing hormone (TRH)-type precursor (AjTRHP)	CNR	protein	AWU78768.1	MRZV01000230.1	1	453	Unknown	442291	444405	+	98.6755	99.8528	16	2	2	0	0	thyrotropin-releasing hormone-like precursor [Apostichopus japonicus]	AJAPscaffold231								442291	442429	1-47	46	442430	443187	758	443188	444405	47-451	407
orexin-type precursor 1 (AjOXP1)	known	transcript	HADD01071389.1	MRZV01000085.1	1	1488	+	627032	665964	-	95.3364	98.1183	29	12	41	0	0	TSA: Apostichopus japonicus, contig TR41671|c0_g1_i1, transcribed RNA sequence	AJAPscaffold85	665056	665964	1-930	937	627117	665909	38793	627032	627551	950-1487	603
orexin-type precursor 1 (AjOXP1)	CNR	transcript	AjOXP1	MRZV01000085.1	1	1488	+	627032	665964	+	95.3364	98.1183	29	12	41	0	0		AJAPscaffold85	627032	627576	1-515	514	627577	665036	37460	665037	665964	540-1445	905
orexin-type precursor 1 (AjOXP1)	CNR	CDS	MF401988.1	MRZV01000085.1	1	213	+	665069	665281	+	100	100	0	0	0	0	0	Apostichopus japonicus orexin-like precursor 1 mRNA, partial cds	AJAPscaffold85								665069	665281	1-213	214
orexin-type precursor 1 (AjOXP1)	CNR	protein	AWU78772.1	MRZV01000085.1	1	71	Unknown	665069	665281	+	100	100	0	0	0	0	0	orexin-like precursor 1, partial [Apostichopus japonicus]	AJAPscaffold85								665069	665281	1-72	71
orexin-type precursor 2 (AjOXP2)	known	transcript	HADD01064569.1	MRZV01000084.1	3	1214	+	621324	649180	-	98.7634	99.5058	10	4	5	0	0	TSA: Apostichopus japonicus, contig TR37024|c0_g1_i1, transcribed RNA sequence	AJAPscaffold84	648830	649178	5-353	350	633081	649152	16072	632772	633080	366-674	310	626554	632771	6218	626468	626553	675-760	87	621410	626467	5058	621324	621409	761-846	87
orexin-type precursor 2 (AjOXP2)	CNR	transcript	AjOXP2	MRZV01000084.1	1	1463	+	621135	649240	-	96.9429	98.9754	22	12	23	0	0		AJAPscaffold84	648827	649240	1-417	417								626554	649212	22660	626468	626553	736-821	87	621221	626467	5247	621135	621710	822-1370	548
orexin-type precursor 2 (AjOXP2)	CNR	CDS	MF401989.1	MRZV01000084.1	1	417	+	621728	633055	-	99.7602	100	1	0	0	0	0	Apostichopus japonicus orexin-like precursor 2 mRNA, complete cds	AJAPscaffold84								633001	633055	1-55	55	626554	633001	6448	626468	626553	285-370	87	621775	626467	4693	621728	621774	371-417	48
orexin-type precursor 2 (AjOXP2)	CNR	protein	AWU78773.1	MRZV01000084.1	1	138	Unknown	621731	633055	-	99.2754	100	3	0	0	0	0	orexin-like precursor 2 [Apostichopus japonicus]	AJAPscaffold84								632775	633055	1-94	93	626554	632774	6221	626468	626553	95-123	29	621775	626467	4693	621731	621774	124-138	15
luqin-type precursor (AjLQP)	CNR	transcript	AjLQP	MRZV01000162.1	1	1096	+	124840	137802	-	100	100	0	0	0	0	0		AJAPscaffold162	137132	137802	1-671	672	126905	137131	10227	126751	126904	672-825	155	125111	126750	1640	124840	125110	826-1096	272
luqin-type precursor (AjLQP)	CNR	CDS	MF401981.1	MRZV01000162.1	1	348	+	125086	137300	-	100	100	0	0	0	0	0	Apostichopus japonicus luqin-like precursor, mRNA, complete cds	AJAPscaffold162	137132	137300	1-169	170	126905	137131	10227	126751	126904	170-323	155	125111	126750	1640	125086	125110	324-348	26
luqin-type precursor (AjLQP)	CNR	protein	AWU78765.1	MRZV01000162.1	1	107	Unknown	126753	137300	-	100	93.0435	0	0	0	0	0	luqin-like precursor [Apostichopus japonicus]	AJAPscaffold162	137135	137300	1-56	55	126905	137134	10230	126753	126904	57-107	51
kisspeptin-type precursor (AjKPP)	known	transcript	HADE01073736.1	MRZV01001091.1	1	2559	+	100908	131690	-	99.6875	99.8437	3	5	5	0	0	TSA: Apostichopus japonicus, contig TR41220|c0_g1_i2, transcribed RNA sequence	AJAPscaffold1095	131421	131675	1-252	263	102699	131686	28989	100908	102698	386-2176	1792
kisspeptin-type precursor (AjKPP)	CNR	transcript	AjKPP	MRZV01001091.1	4	2646	+	100902	159282	-	99.6596	99.7354	4	5	5	0	0		AJAPscaffold1095	159275	159279	7-11	5	131495	159275	27781	131421	131518	239-333	94	101326	131529	30205	102694	103082	2255-2643	390
kisspeptin-type precursor (AjKPP)	CNR	CDS	MF401998.1	MRZV01001091.1	1	543	+	102625	108470	-	99.8158	100	1	0	0	0	0	Apostichopus japonicus kisspeptin-like precursor, mRNA, complete cds	AJAPscaffold1095	108386	108470	1-85	86	103049	108385	5337	102626	103048	120-542	423
kisspeptin-type precursor (AjKPP)	CNR	protein	AWU78782.1	MRZV01001091.1	1	180	Unknown	102628	108470	-	100	100	0	0	0	0	0	kisspeptin-like precursor [Apostichopus japonicus]	AJAPscaffold1095	108389	108470	1-28	27	103083	108388	5306	102628	103082	29-180	152
somatostatin-type precursor 1 (AjSSP1 or Ajnp19)	known	transcript	HADE01043988.1	MRZV01002293.1	13	2120	+	6369	66487	+	99.431	99.3396	9	3	3	0	0	TSA: Apostichopus japonicus, contig TR26276|c0_g1_i1, transcribed RNA sequence	AJAPscaffold2374	6369	7600	13-1224	1233	7601	9084	1484	9085	9217	1244-1376	134	9218	65745	56528	65746	66487	1377-2116	745
somatostatin-type precursor 1 (AjSSP1 or Ajnp19)	CNR	transcript	AjSSP1	MRZV01002293.1	1	2864	+	5665	66533	-	99.2326	99.6508	9	10	13	0	0		AJAPscaffold2374	65979	66533	1-556	556	9218	66495	57278	9085	9217	791-923	134	6260	9084	2825	6326	7518	1579-2761	1182
somatostatin-type precursor 1 (AjSSP1 or Ajnp19)	CNR	CDS	MF401987.1	MRZV01002293.1	1	390	+	7521	65921	-	99.7436	99.7436	0	1	1	0	0	Apostichopus japonicus np19-somatostatin-like precursor, mRNA, complete cds	AJAPscaffold2374	65884	65921	1-175	174	9218	65883	56666	9085	9217	178-310	134	7601	9084	1484	7521	7600	311-390	81
somatostatin-type precursor 1 (AjSSP1 or Ajnp19)	CNR	protein	AWU78771.1	MRZV01002293.1	1	129	Unknown	7524	65921	-	99.2248	99.7416	2	1	1	0	0	np19-somatostatin-like precursor [Apostichopus japonicus]	AJAPscaffold2374	65749	65921	1-59	59	9218	65877	56660	9085	9217	60-104	44	7601	9084	1484	7524	7600	104-129	26
somatostatin-type precursor 1 (AjSSP1 or Ajnp19)	CNR	protein	AWU78771.1	MRZV01000256.1	1	59	Unknown	534817	534992	+	98.3051	45.478	2	1	1	0	0	np19-somatostatin-like precursor [Apostichopus japonicus]	AJAPscaffold257	534817	534992	1-59	59
somatostatin-type precursor 2 (AjSSP2 or Ajnp16)	known	transcript	HADD01032762.1	MRZV01000226.1	16	1048	+	240644	285879	-	98.6526	98.187	4	6	10	0	0	TSA: Apostichopus japonicus, contig TR20481|c0_g1_i1, transcribed RNA sequence	AJAPscaffold227	285514	285879	31-448	417	240920	285731	44812	240644	241137	461-1047	586
somatostatin-type precursor 2 (AjSSP2 or Ajnp16)	CNR	CDS	MF402007.1	MRZV01000226.1	1	420	+	240962	285582	-	100	100	0	0	0	0	0	Apostichopus japonicus somatostatin precursor, mRNA, complete cds	AJAPscaffold227	285436	285582	1-147	148	241235	285435	44201	240962	241234	148-420	274
somatostatin-type precursor 2 (AjSSP2 or Ajnp16)	CNR	protein	AWU78791.1	MRZV01000226.1	1	139	Unknown	240965	285582	-	100	100	0	0	0	0	0	somatostatin precursor [Apostichopus japonicus]	AJAPscaffold227	285439	285582	1-48	48	241235	285438	44204	240965	241234	50-140	90
somatostatin-type precursor 2 (AjSSP2 or Ajnp16)	CNR	transcript	AjSSP2	MRZV01000209.1	3	5363	+	148673	225491	+	97.0936	80.2192	43	31	85	0	0		AJAPscaffold210	148673	148699	3-23	20	148700	168787	20088	168788	168807	519-528	9	168808	174923	6116	174924	174963	745-767	22	174964	182309	7346	182310	173156	1114-1945	831	183157	183675	519	183676	183757
calcitonin-type precursor (AjCTP1)	known	transcript	HADE01007184.1	MRZV01000258.1	1	1140	+	33604	47720	-	97.8128	87.1736	17	7	8	0	0	TSA: Apostichopus japonicus, contig TR2640|c2_g1_i1, transcribed RNA sequence	AJAPscaffold259	47189	47720	1-534	537	46216	47704	1489	46061	46215	559-713	156	44091	46060	1970	43941	44090	714-863	151	40458	43940	3484	40362	40457	948-1043	97	33701	40361	6661	33604	33700
calcitonin-type precursor (AjCTP1)	CNR	transcript	AjCTP1	MRZV01000258.1	209	1658	+	33606	48036	+	98.8308	87.3341	11	5	6	0	0		AJAPscaffold259	33606	33699	209-302	95	33700	40360	6661	40361	40457	303-399	98	40458	42695	2238	42696	42779	400-481	85	42780	43940	1161	43941	44090	484-633	151	44091	46060	1970	46061	46214
calcitonin-type precursor (AjCTP1)	CNR	CDS	MF401985.1	MRZV01000258.1	1	444	+	40375	46187	+	99.7748	100	1	0	0	0	0	Apostichopus japonicus calcitonin-like peptide precursor 1 mRNA, complete cds	AJAPscaffold259															40375	40457	1-83	84	40458	42695	2238	42696	42779	84-165	85	42780	43940	1161	43941	44090
calcitonin-type precursor (AjCTP1)	CNR	protein	AWU78769.1	MRZV01000258.1	1	147	Unknown	40375	46184	+	100	100	0	0	0	0	0	calcitonin-like peptide precursor 1 [Apostichopus japonicus]	AJAPscaffold259															40375	40457	1-28	28	40458	42695	2238	42696	42779	28-56	28	42780	43940	1161	43941	44090
calcitonin-type precursor (AjCTP2)	known	transcript	GAVS01031871.1	MRZV01000258.1	6	1465	+	32907	48036	+	97.3523	99.3857	22	11	17	0	0	TSA: Apostichopus japonicus AMR0033.45374.0.1 transcribed RNA sequence	AJAPscaffold259	32907	33073	6-146	167	33074	33605	532	33606	33699	169-262	95	33700	40360	6661	40361	40457	263-359	98	40458	42695	2238	42696	42779	360-441	85	42780	46060	3281
calcitonin-type precursor (AjCTP2)	CNR	transcript	AjCTP2	MRZV01000258.1	209	1507	+	33606	48036	+	98.6196	86.065	11	6	7	0	0		AJAPscaffold259	33606	33699	209-302	95	33700	40360	6661	40361	40457	303-399	98	40458	42695	2238	42696	42779	400-481	85	42780	46060	3281	46061	46214	484-637	155	46215	47163	949	47164	48036
calcitonin-type precursor (AjCTP2)	CNR	CDS	MF401986.1	MRZV01000258.1	1	294	+	40375	46187	+	99.6599	100	1	0	0	0	0	Apostichopus japonicus calcitonin-like peptide precursor 2 mRNA, complete cds	AJAPscaffold259															40375	40457	1-83	84	40458	42695	2238	42696	42779	84-165	85	42780	46060	3281
calcitonin-type precursor (AjCTP2)	CNR	protein	AWU78770.1	MRZV01000258.1	1	97	Unknown	40375	46184	+	100	100	0	0	0	0	0	calcitonin-like peptide precursor 2 [Apostichopus japonicus]	AJAPscaffold259															40375	40457	1-28	28	40458	42695	2238	42696	42779	28-56	28	42780	46060	3281
pigment-dispersing factor-type precursor (AjPDFP1a)	CNR	transcript	AjPDFP1	MRZV01003078.1	133	2270	+	803	8010	+	98.7395	93.5683	9	9	18	0	0		AJAPscaffold3194	803	892	133-222	91	893	2886	1994	2887	2952	223-288	67	2953	5604	2652	5605	5733	289-417	130	5734	6167	434	6168	8010	418-2242	1824
pigment-dispersing factor-type precursor (AjPDFP1a)	CNR	CDS	MF401990.1	MRZV01003078.1	1	402	+	816	6297	+	100	100	0	0	0	0	0	Apostichopus japonicus pigment-dispersing factor-like precursor, mRNA, complete cds	AJAPscaffold3194	816	892	1-77	78	893	2886	1994	2887	2952	78-143	67	2953	5604	2652	5605	5733	144-272	130	5734	6167	434	6168	6297	273-402	131
pigment-dispersing factor-type precursor (AjPDFP1a)	CNR	protein	AWU78774.1	MRZV01003078.1	1	133	Unknown	816	6294	+	100	100	0	0	0	0	0	pigment-dispersing factor-like precursor [Apostichopus japonicus]	AJAPscaffold3194	815	892	1-26	26	893	2886	1994	2887	2952	26-48	22	2953	5604	2652	5605	5733	48-91	43	5734	6167	434	6168	6294	91-133	42
pigment-dispersing factor-type precursor (AjPDFP1b)	CNR	transcript	AjPDFP2	MRZV01003078.1	133	1234	+	803	7041	+	98.5507	88.4117	3	4	13	0	0		AJAPscaffold3194	803	892	133-122	91	893	5604	4712								5605	5733	223-351	130	5734	6167	434	6168	7041	352-1222	870
pigment-dispersing factor-type precursor (AjPDFP1b)	CNR	CDS	MF401991.1	MRZV01003078.1	1	336	+	816	6297	+	100	100	0	0	0	0	0	Apostichopus japonicus pigment-dispersing factor-like precursor 2 mRNA, complete cds	AJAPscaffold3194	816	892	1-77	78	893	5604	4712								5605	5733	78-206	130	5734	6167	434	6168	6297	207-336	131
pigment-dispersing factor-type precursor (AjPDFP1b)	CNR	protein	AWU78775.1	MRZV01003078.1	1	111	Unknown	816	6294	+	100	100	0	0	0	0	0	pigment-dispersing factor-like precursor 2 [Apostichopus japonicus]	AJAPscaffold3194	816	892	1-26	26	893	5604	4712								5605	5733	26-69	43	5734	6167	434	6168	6294	69-111	42
pedal peptide-type precursor 2 (AjPPLNP2)	CNR	transcript	AjPPLNP2	MRZV01001027.1	1	489	+	167205	226753	-	94.683	100	26	0	0	0	0		AJAPscaffold1031	226629	226753	1-125	156	167222	226628	59407	167206	167557	137-488	352
pedal peptide-type precursor 2 (AjPPLNP2)	CNR	CDS	MF401980.1	MRZV01001027.1	1	441	+	167206	226706	-	94.1043	100	26	0	0	0	0	Apostichopus japonicus pedal peptide-like precursor, mRNA, partial cds	AJAPscaffold1031	226629	226706	1-78	79	167223	226628	59406	167207	167558	89-440	352
pedal peptide-type precursor 2 (AjPPLNP2)	CNR	protein	AWU78764.1	MRZV01001027.1	1	147	Unknown	167206	226706	-	97.9592	100	9	0	0	0	0	pedal peptide-like precursor, partial [Apostichopus japonicus]	AJAPscaffold1031	226632	226706	1-25	25	167569	226631	59063	167206	167568	27-148	121
pedal peptide-type precursor 2 (AjPPLNP2)	CNR	transcript	AjPPLNP2	MRZV01000091.1	2	489	+	740733	772010	-	90.0693	86.5031	33	8	10	0	0		AJAPscaffold91	771965	771982	18-31	13	740750	772006	31257	741082	740734	139-488	350
pedal peptide-type precursor 2 (AjPPLNP2)	CNR	CDS	MF401980.1	MRZV01000091.1	75	441	+	740734	741099	-	92.6431	82.9932	26	1	1	0	0	Apostichopus japonicus pedal peptide-like precursor, mRNA, partial cds	AJAPscaffold91	740735	741087	87-440	354
pedal peptide-type precursor 2 (AjPPLNP2)	CNR	protein	AWU78764.1	MRZV01000091.1	26	140	Unknown	740754	741098	-	97.3913	78.2313	9	0	0	0	0	pedal peptide-like precursor, partial [Apostichopus japonicus]	AJAPscaffold91	740754	741098	26-414	115
glycoprotein hormone alpha-2 precursor 1 (AjGPA2P1)	CNR	transcript	AjGPA2P1	MRZV01000122.1	1	855	+	362871	373790	-	97.8947	100	18	0	0	0	0		AJAPscaffold122	373714	373790	1-77	77	364472	373775	9351	364330	364471	199-340	143	363583	364329	747	363404	363582	341-519	180	362981	363403	423	362872	363198	528-854	327
glycoprotein hormone alpha-2 precursor 1 (AjGPA2P1)	CNR	protein	AWU78777.1	MRZV01000122.1	1	132	Unknown	363114	364453	-	100	100	0	0	0	0	0	glycoprotein hormone alpha-2-like precursor [Apostichopus japonicus]	AJAPscaffold122								364333	364453	1-41	40	363583	364332	750	363404	363582	42-101	60	363207	363403	197	363114	363206	102-133	31
glycoprotein hormone alpha-2 precursor 2 (AjGPA2P2)	CNR	transcript	AjGPA2P2	MRZV01000122.1	1	258	+	296536	300133	-	100	94.1606	0	0	0	0	0		AJAPscaffold122	300015	300133	1-119	120	296675	300014	3340	296536	296674	120-258	140
glycoprotein hormone alpha-2 precursor 2 (AjGPA2P2)	CNR	protein	AjGPA2P2	MRZV01000122.1	1	89	Unknown	296525	300131	+	95.5056	100	12	0	0	0	0	unnamed protein product	AJAPscaffold122	296525	296672	1-50	49	296673	300012	3340	300013	300131	50-89	40
glycoprotein hormone beta-5 precursor (AjGPB5P)	CNR	transcript	AjGPB5P	MRZV01000301.1	2	1740	+	220962	226269	-	99.0805	99.3135	12	3	4	0	0		AJAPscaffold302	226012	226268	3-258	257	221709	226012	4304	222423	222432	1703-1712	11
glycoprotein hormone beta-5 precursor (AjGPB5P)	CNR	CDS	MF401994.1	MRZV01000301.1	1	573	+	222103	226246	-	100	100	0	0	0	0	0	Apostichopus japonicus glycoprotein hormone beta-like precursor 1 mRNA, complete cds	AJAPscaffold302	226004	226246	1-243	244	222433	226003	3571	222103	222432	244-573	331
glycoprotein hormone beta-5 precursor (AjGPB5P)	CNR	protein	AWU78778.1	MRZV01000301.1	1	190	Unknown	222106	226246	-	100	100	0	0	0	0	0	glycoprotein hormone beta-like precursor 1 [Apostichopus japonicus]	AJAPscaffold302	226007	226246	1-80	80	222433	226006	3574	222106	222432	82-191	109
bursicon alpha-type precursor (AjBALPP or AjBAP)	CNR	transcript	AjBALPP	MRZV01003075.1	1	1672	+	458	4986	-	97.8131	59.0319	16	5	6	0	0		AJAPscaffold3191	4135	4986	1-851	852	465	4857	4393	458	486	1637-1653	16
bursicon alpha-type precursor (AjBALPP or AjBAP)	CNR	protein	AjBALP-1	MRZV01003075.1	111	163	Unknown	4022	4180	+	98.1132	32.5153	3	0	0	0	0	unnamed protein product	AJAPscaffold3191	4022	4180	111-164	53
bursicon alpha-type precursor (AjBALPP or AjBAP)	CNR	transcript	AjBALPP	MRZV01002994.1	1	966	+	1305	2271	-	98.4504	56.9658	12	3	3	0	0		AJAPscaffold3110	1421	2271	1-850	852
bursicon alpha-type precursor (AjBALPP or AjBAP)	CNR	protein	AjBALP-1	MRZV01002994.1	111	163	Unknown	1307	1465	+	98.1132	32.5153	3	0	0	0	0	unnamed protein product	AJAPscaffold3110	1307	1465	111-164	53
bursicon alpha-type precursor (AjBALPP or AjBAP)	CNR	transcript	AjBALPP	MRZV01003022.1	1	1672	+	1473	5995	-	97.8131	59.0319	16	5	6	0	0		AJAPscaffold3138	5144	5995	1-851	852	1480	5866	4387	1473	1501	1637-1653	16
bursicon alpha-type precursor (AjBALPP or AjBAP)	CNR	protein	AjBALP-1	MRZV01003022.1	111	163	Unknown	5031	5189	+	98.1132	32.5153	3	0	0	0	0	unnamed protein product	AJAPscaffold3138	5031	5189	111-164	53
bursicon alpha-type precursor (AjBALPP or AjBAP)	CNR	transcript	AjBALPP	MRZV01002831.1	1	1672	+	8035	12563	+	97.9104	59.0319	16	4	5	0	0		AJAPscaffold2947	8035	9000	1-942	967	9001	12526	3526	12527	12563	1637-1658	21
bursicon alpha-type precursor (AjBALPP or AjBAP)	CNR	protein	AjBALP-1	MRZV01002831.1	110	163	Unknown	8840	9001	-	96.2963	33.1288	6	0	0	0	0	unnamed protein product	AJAPscaffold2947	8840	9001	110-164	54
bursicon beta-type precursor (AjBBLPP or AjBBP)	CNR	transcript	AjBBLPP	MRZV01000752.1	1	834	+	128350	143560	+	97.9641	98.9209	7	6	10	0	0		AJAPscaffold755	128350	128772	1-414	414	128773	136797	8025	136798	137055	432-683	259	137056	143415	6360	143416	143560	690-832	146
bursicon beta-type precursor (AjBBLPP or AjBBP)	CNR	CDS	MF401995.1	MRZV01000752.1	1	378	+	136819	143556	+	98.9418	100	4	0	0	0	0	Apostichopus japonicus bursicon-beta-like precursor, mRNA, complete cds	AJAPscaffold755								136819	137055	1-231	238	137056	143415	6360	143416	143556	238-376	142
bursicon beta-type precursor (AjBBLPP or AjBBP)	CNR	protein	AWU78779.1	MRZV01000752.1	1	125	Unknown	136819	143553	+	100	100	0	0	0	0	0	bursicon-beta-like precursor [Apostichopus japonicus]	AJAPscaffold755								136819	137055	1-80	79	137056	143415	6360	143416	143553	80-126	46
insulin-like peptide precursor (AjILPP) -CNR	CNR	transcript	AjILPP-CNR	MRZV01000285.1	3	853	+	132985	162216	+	98.5899	99.5311	10	2	2	0	0		AJAPscaffold286	132985	133164	3-182	181	133165	160087	26923	160088	160204	183-299	118	160205	160838	634	160839	161070	300-529	233	161071	161896	826	161897	162216	532-833	301
insulin-like peptide precursor (AjILPP) -CNR	CNR	CDS	MF401996.1	MRZV01000285.1	1	329	+	153637	154978	+	92.9204	69.2144	11	7	13	0	0	Apostichopus japonicus insulin-like precursor, mRNA, complete cds	AJAPscaffold286	153637	153869	1-224	235	153870	154875	1006	154876	154978	233-308	100
insulin-like peptide precursor (AjILPP) -CNR	CNR	CDS	MF401996.1	MRZV01000285.1	1	471	+	160839	162135	+	98.5169	99.7877	5	2	2	0	0	Apostichopus japonicus insulin-like precursor, mRNA, complete cds	AJAPscaffold286	160839	161070	1-226	233	161071	161896	826	161897	162135	233-464	241
insulin-like peptide precursor (AjILPP) -CNR	CNR	protein	AWU78780.1	MRZV01000285.1	1	156	Unknown	160839	162132	+	99.1471	99.7863	2	2	2	0	0	insulin-like precursor [Apostichopus japonicus]	AJAPscaffold286	160839	161070	1-78	77	161071	161896	826	161897	162132	78-155	79
L-type SALMFamide precursor (AjL-SALMFaP)	CNR	transcript	AjL-SALMFaP	MRZV01000006.1	6	3086	+	128710	176673	-	98.3177	99.1899	22	15	30	0	0		AJAPscaffold6	176450	176668	11-229	219	128715	176450	47737	128711	130842	945-3085	2151
L-type SALMFamide precursor (AjL-SALMFaP)	CNR	CDS	MF402000.1	MRZV01000006.1	1	531	+	130852	176274	-	98.8701	99.8117	5	1	1	0	0	Apostichopus japonicus L-like SALMFamide precursor, mRNA, complete cds	AJAPscaffold6	176068	176274	1-207	208	130857	176067	45212	130853	131042	340-530	191
L-type SALMFamide precursor (AjL-SALMFaP)	CNR	protein	AWU78784.1	MRZV01000006.1	1	176	Unknown	130855	176274	-	98.2955	99.8106	8	1	1	0	0	L-like SALMFamide precursor [Apostichopus japonicus]	AJAPscaffold6	176071	176274	1-68	68	134251	176070	41820	134131	134250	70-110	40	130912	134130	3219	130855	130911	110-176	67
L-type SALMFamide precursor (AjL-SALMFaP)	CNR	protein	AWU78784.1	MRZV01002216.1	1	69	Unknown	36754	36959	-	92.7536	39.0152	14	1	1	0	0	L-like SALMFamide precursor [Apostichopus japonicus]	AJAPscaffold2293	36757	36959	1-69	69
F-type SALMFamide precursor (AjF-SALMFaP)	CNR	transcript	AjF-SALMFaP	MRZV01000929.1	1	3264	+	154762	220696	+	96.5791	98.4681	52	33	60	0	0		AJAPscaffold933	154762	155009	1-244	244	155010	207341	52332	207342	207412	246-316	72	207413	215331	7919	215355	215487	317-465	148	215488	217833	2346	217834	218098	482-732	266	218099	218212	114	218213	220696
F-type SALMFamide precursor (AjF-SALMFaP)	CNR	CDS	MF401999.1	MRZV01000929.1	1	486	+	218170	218655	+	99.3827	100	3	0	0	0	0	Apostichopus japonicus F-like SALMFamide precursor, mRNA, complete cds	AJAPscaffold933																													218170	218655
F-type SALMFamide precursor (AjF-SALMFaP)	CNR	protein	AWU78783.1	MRZV01000929.1	1	161	Unknown	218170	218652	+	99.3789	100	3	0	0	0	0	F-like SALMFamide precursor [Apostichopus japonicus]	AJAPscaffold933																													218170	218652
AN peptide precursor (AjANPP)	CNR	transcript	AjANPP	MRZV01000120.1	5	714	+	213411	235374	-	98.8748	99.1597	5	3	3	0	0		AJAPscaffold120	235240	235374	9-135	126	213791	235369	21580	213412	213885	240-713	474
AN peptide precursor (AjANPP)	CNR	CDS	MF402001.1	MRZV01000120.1	1	477	+	213413	213889	-	99.1614	100	4	0	0	0	0	Apostichopus japonicus AN peptide precursor, mRNA, partial cds	AJAPscaffold120	213889	213414	1-476	476
AN peptide precursor (AjANPP)	CNR	protein	AWU78785.1	MRZV01000120.1	1	159	Unknown	213413	213889	-	99.3711	100	3	0	0	0	0	AN peptide precursor, partial [Apostichopus japonicus]	AJAPscaffold120	213889	213416	1-158	158
neuropeptide precursor 9 (Ajnp9)	known	protein	Ajnp9	MRZV01000068.1	1	50	Unknown	237569	237718	+	100	100	0	0	0	0	0	unnamed protein product	AJAPscaffold68	237569	237718	1-51	50
neuropeptide precursor 9 (Ajnp9)	known	protein	Ajnp9	MRZV01001070.1	1	50	Unknown	24352	24501	-	90	100	15	0	0	0	0	unnamed protein product	AJAPscaffold1074	24355	24501	1-49	49
neuropeptide precursor 11 (Ajnp11)	known	transcript	HADD01047817.1	MRZV01000342.1	15	1841	+	989006	1033236	+	95.1299	98.2075	50	16	40	0	0	TSA: Apostichopus japonicus, contig TR29040|c6_g4_i1, transcribed RNA sequence	AJAPscaffold343	989006	990569	15-1482	1466	990570	998477	7908	998478	998552	1576-1644	77	998553	1033046	34494	1033047	1033236	1653-1832	191
neuropeptide precursor 11 (Ajnp11)	CNR	transcript	Ajnp11-2	MRZV01000342.1	2	1040	+	989729	1033196	-	99.5192	99.9038	4	1	1	0	0		AJAPscaffold343	1033047	1033196	2-151	151	998553	1033046	34494	998537	998552	152-167	17	998511	998536	26	998478	998510	168-200	34	990150	998477	8328
neuropeptide precursor 11 (Ajnp11)	CNR	CDS	MF402004.1	MRZV01000342.1	1	273	+	990297	990569	-	100	100	0	0	0	0	0	Apostichopus japonicus np11-2 precursor, mRNA, complete cds	AJAPscaffold343	990297	990569	1-273	274
neuropeptide precursor 11 (Ajnp11)	CNR	protein	AWU78788.1	MRZV01000342.1	1	90	Unknown	990300	990569	-	100	100	0	0	0	0	0	np11-2 precursor [Apostichopus japonicus]	AJAPscaffold343	990303	990569	1-89	89
neuropeptide precursor 15 (Ajnp15)	known	transcript	HADD01060387.1	MRZV01001372.1	1	698	+	54463	70683	+	95.9497	99.5702	8	3	21	0	0	TSA: Apostichopus japonicus, contig TR35175|c3_g1_i1, transcribed RNA sequence	AJAPscaffold1385	54463	54820	1-338	333	54821	58457	3637	58458	58649	341-519	194	58650	70520	11871	70521	70683	536-696	164
neuropeptide precursor 15 (Ajnp15)	CNR	transcript	Ajnp15	MRZV01001372.1	1	712	+	54522	70741	-	99.5787	100	3	0	0	0	0		AJAPscaffold1385	70521	70741	1-221	222	54685	70520	15837	54523	54695	539-711	173
neuropeptide precursor 15 (Ajnp15)	CNR	CDS	MF402006.1	MRZV01001372.1	1	309	+	54671	58616	-	99.6764	100	1	0	0	0	0	Apostichopus japonicus np15 precursor, mRNA, complete cds	AJAPscaffold1385	58478	58616	1-139	139	54822	58478	3657	54671	54821	159-309	152
neuropeptide precursor 15 (Ajnp15)	CNR	protein	AWU78790.1	MRZV01001372.1	1	102	Unknown	54674	58616	-	99.0196	100	3	0	0	0	0	np15 precursor [Apostichopus japonicus]	AJAPscaffold1385	58462	58616	1-52	51	54822	58461	3640	54674	54821	53-102	49
neuropeptide precursor 18 (Ajnp18)	known	transcript	HADD01043681.1	MRZV01000353.1	1	1017	+	52212	66200	-	97.0192	100	8	2	23	0	0	TSA: Apostichopus japonicus, contig TR27182|c0_g1_i2, transcribed RNA sequence	AJAPscaffold354								65751	66200	1-427	450	64259	66037	1815	64226	64258	632-664	34	63610	64225	616	63559	63609	665-715	52	60907	63558	2652	60840	60906
neuropeptide precursor 18 (Ajnp18)	CNR	transcript	Ajnp18	MRZV01000353.1	13	1132	+	52138	66206	+	99.5536	98.9399	5	0	0	0	0		AJAPscaffold354	52138	52446	13-321	310	52477	60839	8393	60840	6906	322-388	68	60907	63558	2652	63559	63609	389-439	52	63610	64225	616	64226	64258	440-472	34	64259	64526	268	64527	64574
neuropeptide precursor 18 (Ajnp18)	CNR	CDS	MF422081.1	MRZV01000353.1	1	366	+	60840	65761	+	99.4536	100	2	0	0	0	0	Apostichopus japonicus np18 precursor, mRNA, complete cds	AJAPscaffold354								60840	60906	1-67	68	60907	63558	2652	63559	63609	68-118	52	63610	64225	616	64226	64258	119-151	34	64259	64256	268	64527	64574
neuropeptide precursor 18 (Ajnp18)	CNR	protein	AWM30277.1	MRZV01000353.1	1	121	Unknown	60840	65758	+	99.1736	100	3	0	0	0	0	np18 precursor [Apostichopus japonicus]	AJAPscaffold354								60840	60906	1-23	22	60907	63558	2652	63559	63609	23-40	17	63610	64225	616	64226	64258	40-51	11	64259	64256	268	64527	64574
neuropeptide precursor 18 (Ajnp18)	known	transcript	HADD01043681.1	MRZV01001561.1	1	1017	+	39225	54606	-	96.7308	100	11	2	23	0	0	TSA: Apostichopus japonicus, contig TR27182|c0_g1_i2, transcribed RNA sequence	AJAPscaffold1588								54117	54606	1-468	490	52668	54443	1777	52635	52667	632-664	34	52015	52634	620	51966	52017	665-714	51	49459	52015	2557	49392	49458
neuropeptide precursor 18 (Ajnp18)	CNR	transcript	Ajnp18	MRZV01001561.1	13	1132	+	39151	54612	+	99.2864	98.8516	6	2	2	0	0		AJAPscaffold1588	39151	39459	13-319	310	39460	49391	9932	49392	49458	322-388	68	49459	51965	2507	51966	52017	389-438	53	52018	52634	617	52635	52667	440-472	34	52668	52937	270	52938	52985
neuropeptide precursor 18 (Ajnp18)	CNR	CDS	MF422081.1	MRZV01001561.1	1	366	+	49392	54168	+	99.455	100	1	1	1	0	0	Apostichopus japonicus np18 precursor, mRNA, complete cds	AJAPscaffold1588								49392	49458	1-67	68	49459	51965	2507	51966	52017	68-117	53	52018	52634	617	52635	52667	119-151	34	52668	52937	270	52938	52985
neuropeptide precursor 18 (Ajnp18)	CNR	protein	AWM30277.1	MRZV01001561.1	1	121	Unknown	49392	54165	+	99.1736	100	3	0	0	0	0	np18 precursor [Apostichopus japonicus]	AJAPscaffold1588								49392	49456	1-22	22	49457	51964	2508	51965	52017	22-39	18	52018	52634	617	52635	52667	40-51	11	52668	52937	270	52938	52985
neuropeptide precursor 23 (Ajnp23)	known	transcript	HADF01012730.1	MRZV01002495.1	1	2030	+	12644	46141	-	97.0993	99.1626	38	8	21	0	0	TSA: Apostichopus japonicus, contig TR7509|c0_g1_i1, transcribed RNA sequence	AJAPscaffold2599	44785	46141	1-1370	1374	13035	46047	33050	12644	13034	1640-2030	392
neuropeptide precursor 23 (Ajnp23)	CNR	transcript	Ajnp23	MRZV01002495.1	6	3315	+	12634	47420	+	97.0315	98.9744	45	16	54	0	0		AJAPscaffold2599	12634	13034	6-404	398	13035	43087	30053	43088	43350	406-666	264	43351	44778	1428	44779	47420	669-3208	2539
neuropeptide precursor 23 (Ajnp23)	CNR	CDS	MF422083.1	MRZV01002495.1	1	387	+	43101	44914	+	99.2248	99.7416	2	1	1	0	0	Apostichopus japonicus np23 precursor, mRNA, complete cds	AJAPscaffold2599	43101	43350	1-248	251	43351	44778	1428	44779	44914	251-383	138
neuropeptide precursor 23 (Ajnp23)	CNR	protein	AWM30279.1	MRZV01002495.1	1	128	Unknown	43101	44911	+	99.2188	99.7396	2	1	1	0	0	np23 precursor [Apostichopus japonicus]	AJAPscaffold2599	43101	43350	1-84	83	43351	44778	1428	44779	44911	84-127	45
neuropeptide precursor 23 (Ajnp23)	known	transcript	HADF01012730.1	MRZV01000686.1	1	2030	+	58830	91344	-	96.3163	98.8177	45	15	30	0	0	TSA: Apostichopus japonicus, contig TR7509|c0_g1_i1, transcribed RNA sequence	AJAPscaffold688	90010	91344	1-1352	1358	59095	91247	32154	58830	59094	1640-1904	267
neuropeptide precursor 23 (Ajnp23)	CNR	transcript	Ajnp23	MRZV01000686.1	6	3315	+	58820	92622	+	96.4918	98.7934	57	25	60	0	0		AJAPscaffold688	58820	59219	6-405	401	59220	88314	29095	88315	88577	406-666	264	88578	89985	1408	89986	92622	669-3163	2494
neuropeptide precursor 23 (Ajnp23)	CNR	CDS	MF422083.1	MRZV01000686.1	1	387	+	88328	90122	+	99.4832	100	2	0	0	0	0	Apostichopus japonicus np23 precursor, mRNA, complete cds	AJAPscaffold688	88328	88577	1-248	251	88578	89985	1408	89986	90122	251-385	138
neuropeptide precursor 23 (Ajnp23)	CNR	protein	AWM30279.1	MRZV01000686.1	1	128	Unknown	88328	90119	+	100	100	0	0	0	0	0	np23 precursor [Apostichopus japonicus]	AJAPscaffold688	88328	88577	1-84	83	88578	89985	1408	89986	90119	84-128	45
neuropeptide precursor 25 (Ajnp25)	CNR	transcript	Ajnp25	MRZV01000671.1	1	2294	+	86877	126332	-	97.1764	98.6051	25	18	40	0	0		AJAPscaffold673	126018	126332	1-311	311	87582	126258	38676	87441	88558	626-1693	1067	86879	88557	1679	86878	87403	1747-2293	548
neuropeptide precursor 25 (Ajnp25)	CNR	CDS	MF422084.1	MRZV01000671.1	1	444	+	88458	126054	-	99.7748	100	1	0	0	0	0	Apostichopus japonicus np25 precursor, mRNA, complete cds	AJAPscaffold673	126018	126054	1-37	38	88559	126017	37460	88458	88558	344-444	102
neuropeptide precursor 25 (Ajnp25)	CNR	protein	AWM30280.1	MRZV01000671.1	13	147	Unknown	88461	91912	-	100	91.8367	0	0	0	0	0	np25 precursor [Apostichopus japonicus]	AJAPscaffold673	91606	91912	13-115	102	88559	91605	3047	88461	88558	115-147	33
GLRFA precursor (AjGLRFAP)	known	transcript	HADE01083363.1	MRZV01002199.1	1	244	+	43612	45155	-	91.8033	94.7581	11	2	9	0	0	TSA: Apostichopus japonicus, contig TR46139|c0_g1_i1, transcribed RNA sequence	AJAPscaffold2275	45119	45155	1-37	38
GLRFA precursor (AjGLRFAP)	known	protein	AjGLRFAP	MRZV01002199.1	1	61	Unknown	43635	43808	+	85.2459	93.5484	18	2	9	0	0	unnamed protein product	AJAPscaffold2275	43635	43808	1-62	58
GN19 precursor (AjGN19P)	CNR	transcript	AjGN19P	MRZV01000287.1	8	2418	+	309769	334041	+	94.4467	97.8908	71	16	64	0	0		AJAPscaffold288	309769	310024	8-259	257	310025	317463	7439	317464	371656	264-456	194	317657	326272	8616	326273	326354	457-538	83	326355	332185	5831	332186	334041	539-2272	1733
GN19 precursor (AjGN19P)	CNR	CDS	MF422085.1	MRZV01000287.1	1	249	+	317464	326328	+	100	100	0	0	0	0	0	Apostichopus japonicus GN-19 precursor, mRNA, complete cds	AJAPscaffold288								317464	317656	1-193	194	317657	326272	8616	326273	326328	194-249	57
GN19 precursor (AjGN19P)	CNR	protein	AWM30281.1	MRZV01000287.1	1	82	Unknown	317464	326325	+	100	100	0	0	0	0	0	GN-19 precursor [Apostichopus japonicus]	AJAPscaffold288								317464	317656	1-65	64	317657	326272	8616	326273	326325	65-82	18
stichopin precursor (AjStichopinP)	CNR	transcript	AjStichopinP	MRZV01001105.1	1	485	+	11042	17445	-	99.3814	99.5876	1	1	2	0	0		AJAPscaffold1110	17142	17445	1-304	304	15542	17142	1601	15409	15541	308-440	134	13684	15408	1725	13863	11084	442-485	43
stichopin precursor (AjStichopinP)	CNR	protein	Aj-stichopin	MRZV01001105.1	3	39	Unknown	15407	15517	+	100	94.8718	0	0	0	0	0	unnamed protein product	AJAPscaffold1110								15407	15517	3-40	37
stichopin precursor (AjStichopinP)	CNR	protein	Aj-stichopin	MRZV01000505.1	3	39	Unknown	15308	15418	+	94.5946	94.8718	6	0	0	0	0	unnamed protein product	AJAPscaffold506								15308	15418	3-40	37
SWYG precursor (Aj_SWYGP-2)	CNR	transcript	Aj_SWYGP-2	MRZV01001482.1	13	751	+	52952	57451	-	97.3046	98.4021	17	1	3	0	0		AJAPscaffold1502	57400	57439	25-64	40	52957	57400	4444
SWYG precursor (Aj_SWYGP-2)	CNR	CDS	MF422086.1	MRZV01001482.1	1	477	+	53147	57384	-	96.4583	100	14	1	3	0	0	Apostichopus japonicus SWYG-2 precursor, mRNA, complete cds	AJAPscaffold1502	57333	57384	1-52	52	53152	57333	4182	53148	53544	83-476	397
SWYG precursor (Aj_SWYGP-2)	CNR	protein	AWM30282.1	MRZV01001482.1	1	158	Unknown	53150	57384	-	92.4528	100	33	1	3	0	0	SWYG-2 precursor [Apostichopus japonicus]	AJAPscaffold1502	57327	57384	1-20	19	53203	57326	4124	53150	53565	21-158	138
SWYG precursor (Aj_SWYGP-2)	CNR	transcript	Aj_SWYGP-2	MRZV01001482.1	16	751	+	80406	84848	-	95.1399	87.6165	12	6	21	0	0		AJAPscaffold1502	84728	84833	31-136	106	80570	84797	4229	80666	80832	510-678	168
SWYG precursor (Aj_SWYGP-2)	CNR	CDS	MF422086.1	MRZV01001482.1	1	436	+	80621	84784	-	98.6807	79.4549	5	0	0	0	0	Apostichopus japonicus SWYG-2 precursor, mRNA, complete cds	AJAPscaffold1502	84733	84784	1-52	52	80785	80885	3950
SWYG precursor (Aj_SWYGP-2)	CNR	protein	AWM30282.1	MRZV01001482.1	1	145	Unknown	80622	84784	-	83.4483	79.7468	15	1	57	0	0	SWYG-2 precursor [Apostichopus japonicus]	AJAPscaffold1502	84727	84784	1-20	19	80681	84726	4046	80622	80938	21-145	125
SWYG precursor (Aj_SWYGP-3)	CNR	transcript	Aj_SWYGP-3	MRZV01001482.1	13	732	+	52952	57451	-	94.2049	98.3607	21	5	22	0	0		AJAPscaffold1502	57400	57439	25-64	40	52957	57400	4444	53333	53349	492-497	6
SWYG precursor (Aj_SWYGP-3)	CNR	CDS	MF422087.1	MRZV01001482.1	1	436	+	53188	57384	-	96.5831	94.9891	12	1	3	0	0	Apostichopus japonicus SWYG-3 precursor, mRNA, complete cds	AJAPscaffold1502	57333	57384	1-52	52	53193	57333	4141
SWYG precursor (Aj_SWYGP-3)	CNR	protein	AWM30283.1	MRZV01001482.1	1	145	Unknown	53189	57384	-	93.1507	95.3947	27	1	3	0	0	SWYG-3 precursor [Apostichopus japonicus]	AJAPscaffold1502	57327	57384	1-20	19	53242	57326	4085	53189	53565	21-145	125
SWYG precursor (Aj_SWYGP-3)	CNR	transcript	Aj_SWYGP-3	MRZV01001482.1	16	732	+	80406	84848	-	98.9394	89.8907	5	2	2	0	0		AJAPscaffold1502	84728	84833	31-136	106	80570	84797	4229	80749	80879	595-724	129
SWYG precursor (Aj_SWYGP-3)	CNR	CDS	MF422087.1	MRZV01001482.1	1	459	+	80598	84784	-	99.005	87.5817	4	0	0	0	0	Apostichopus japonicus SWYG-3 precursor, mRNA, complete cds	AJAPscaffold1502	84733	84784	1-52	52	80885	84733	3973	80599	80789	268-458	191
SWYG precursor (Aj_SWYGP-3)	CNR	protein	AWM30283.1	MRZV01001482.1	1	152	Unknown	80601	84784	-	84.8684	87.5	12	1	57	0	0	SWYG-3 precursor [Apostichopus japonicus]	AJAPscaffold1502	84727	84784	1-20	19	80660	84726	4067	80601	80938	21-152	132
SWYG precursor (Aj_SWYGP-2)	CNR	transcript	Aj_SWYGP-2	MRZV01000010.1	13	751	+	521812	524105	-	94.2436	97.47	28	7	15	0	0		AJAPscaffold10	523984	524105	23-131	108	522393	524068	1676	522450	522457	185-192	9	521814	522464	651	522130	522332	510-711	201
SWYG precursor (Aj_SWYGP-2)	CNR	CDS	MF422086.1	MRZV01000010.1	1	477	+	522006	524039	-	92.1325	98.9518	27	4	11	0	0	Apostichopus japonicus SWYG-2 precursor, mRNA, complete cds	AJAPscaffold10	523993	524039	1-56	56	522395	524002	1608	522452	522459	106-113	9	522011	522466	456	522324	522332	431-439	10
SWYG precursor (Aj_SWYGP-2)	CNR	protein	AWM30282.1	MRZV01000010.1	1	155	Unknown	522017	524039	-	75.1412	97.2574	62	4	70	0	0	SWYG-2 precursor [Apostichopus japonicus]	AJAPscaffold10	523985	524039	1-20	19	522067	523999	1933	522017	522485	21-154	133
SWYG precursor (Aj_SWYGP-2)	CNR	transcript	Aj_SWYGP-2	MRZV01000010.1	13	751	+	571271	576931	+	95.2703	95.4727	12	8	23	0	0		AJAPscaffold10	571271	571396	13-133	120	571397	576339	4943	576340	576931	141-719	578
SWYG precursor (Aj_SWYGP-2)	CNR	CDS	MF422086.1	MRZV01000010.1	1	436	+	571336	576714	+	97.9405	91.195	7	2	2	0	0	Apostichopus japonicus SWYG-2 precursor, mRNA, complete cds	AJAPscaffold10	571336	571396	1-58	58	571397	576339	4943	576340	576714	62-422	376
SWYG precursor (Aj_SWYGP-2)	CNR	protein	AWM30282.1	MRZV01000010.1	1	145	Unknown	571336	576713	+	93.7931	91.7722	27	0	0	0	0	SWYG-2 precursor [Apostichopus japonicus]	AJAPscaffold10	571336	571396	1-21	20	571397	576339	4943	576340	576713	21-145	125
SWYG precursor (Aj_SWYGP-2)	CNR	transcript	Aj_SWYGP-2	MRZV01000010.1	13	751	+	621751	626166	+	97.035	98.0027	16	4	6	0	0		AJAPscaffold10	621751	621787	13-138	129	621879	625555	3677	625556	626166	141-714	573
SWYG precursor (Aj_SWYGP-2)	CNR	CDS	MF422086.1	MRZV01000010.1	1	477	+	621818	625972	+	96.0417	99.5807	14	3	5	0	0	Apostichopus japonicus SWYG-2 precursor, mRNA, complete cds	AJAPscaffold10	621818	621878	1-59	62	621879	625555	3677	625556	625972	62-446	418
SWYG precursor (Aj_SWYGP-2)	CNR	protein	AWM30282.1	MRZV01000010.1	1	158	Unknown	621818	625969	+	91.195	99.5781	37	3	5	0	0	SWYG-2 precursor [Apostichopus japonicus]	AJAPscaffold10	621818	621878	1-21	20	621879	625555	3677	625556	625969	21-146	138
SWYG precursor (Aj_SWYGP-3)	CNR	transcript	Aj_SWYGP-3	MRZV01000010.1	13	732	+	521812	524105	-	91.1647	97.4044	32	11	34	0	0		AJAPscaffold10	523984	524096	23-138	116	522393	524068	1676	522450	522457	185-192	9	521814	522464	651	522102	522127	481-488	7
SWYG precursor (Aj_SWYGP-3)	CNR	CDS	MF422087.1	MRZV01000010.1	1	436	+	522046	524039	-	91.8552	94.1176	26	3	10	0	0	Apostichopus japonicus SWYG-3 precursor, mRNA, complete cds	AJAPscaffold10	523993	524039	1-56	56	522395	524002	1608	522452	522459	106-113	9
SWYG precursor (Aj_SWYGP-3)	CNR	protein	AWM30283.1	MRZV01000010.1	1	145	Unknown	522047	524039	-	74.2515	94.5175	59	4	70	0	0	SWYG-3 precursor [Apostichopus japonicus]	AJAPscaffold10	523985	524039	1-20	19	522097	523999	1903	522047	522485	21-144	123
SWYG precursor (Aj_SWYGP-3)	CNR	transcript	Aj_SWYGP-3	MRZV01000010.1	13	732	+	571271	576931	+	98.4743	97.9508	7	4	4	0	0		AJAPscaffold10	571271	571396	13-133	120	571397	576339	4943	576340	576931	141-718	593
SWYG precursor (Aj_SWYGP-3)	CNR	CDS	MF422087.1	MRZV01000010.1	1	459	+	571336	576737	+	98.0435	99.7821	7	2	2	0	0	Apostichopus japonicus SWYG-3 precursor, mRNA, complete cds	AJAPscaffold10	571336	571396	1-58	58	571397	576339	4943	576340	576737	62-445	399
SWYG precursor (Aj_SWYGP-3)	CNR	protein	AWM30283.1	MRZV01000010.1	1	152	Unknown	571336	576734	+	94.0789	100	27	0	0	0	0	SWYG-3 precursor [Apostichopus japonicus]	AJAPscaffold10	571336	571396	1-21	20	571397	576339	4943	576340	576734	21-152	132
SWYG precursor (Aj_SWYGP-3)	CNR	transcript	Aj_SWYGP-3	MRZV01000010.1	13	732	+	621751	626166	+	94.197	98.0874	20	7	23	0	0		AJAPscaffold10	621751	621878	13-138	129	621879	625555	3677	625556	626166	141-686	545
SWYG precursor (Aj_SWYGP-3)	CNR	CDS	MF422087.1	MRZV01000010.1	1	436	+	621818	625932	+	96.3554	94.7712	12	2	4	0	0	Apostichopus japonicus SWYG-3 precursor, mRNA, complete cds	AJAPscaffold10	621818	621878	1-59	62	621879	625555	3677	625556	625932	62-411	377
SWYG precursor (Aj_SWYGP-3)	CNR	protein	AWM30283.1	MRZV01000010.1	1	145	Unknown	621818	625931	+	92.4658	95.1754	29	2	4	0	0	SWYG-3 precursor [Apostichopus japonicus]	AJAPscaffold10	621818	621878	1-21	20	621789	625555	3677	625556	625931	21-144	125
APHAIRPPSG precursor	CNR	transcript	AjAPHAIRPPSG	MRZV01000970.1	120	335	+	232030	233101	-	97.6852	63.5821	2	3	3	0	0		AJAPscaffold974	233027	233101	132-202	70	232468	233057	590	232418	232467	213-262	51	232103	232417	315	232030	232102	263-335	74
APHAIRPPSG precursor	CNR	protein	Aj_APHAIRPPSG	MRZV01000970.1	32	56	Unknown	233010	233083	-	92	44.0476	5	1	1	0	0	unnamed protein product	AJAPscaffold974	233010	233083	32-56	24
APHAIRPPSG precursor	CNR	transcript	AjAPHAIRPPSG	MRZV01000018.1	1	335	+	47525	50299	-	93.7313	98.209	15	1	6	0	0		AJAPscaffold18	50256	50299	1-44	44	49638	50256	619	49583	48637	65-119	56	48512	49582	1071	48500	48511	120-131	11	47530	48584	1094	47526	47552	308-334	27
APHAIRPPSG precursor	CNR	protein	Aj_APHAIRPPSG	MRZV01000018.1	7	56	Unknown	48498	49637	-	82	85.7143	21	1	6	0	0	unnamed protein product	AJAPscaffold18	49583	49637	7-25	18	48509	49582	1074	48498	48586	25-56	29
GYWKDLDNYVKAHKT precursor	CNR	transcript	AjGYWKDLDNYVKAHKTP	MRZV01000130.1	14	719	+	87653	89187	+	98.8701	98.1919	6	1	2	0	0		AJAPscaffold130	87653	87779	14-135	121	87780	88606	827	88607	89187	139-713	582
GYWKDLDNYVKAHKT precursor	CNR	CDS	MF422088.1	MRZV01000130.1	1	486	+	87722	89034	+	98.7654	100	6	0	0	0	0	Apostichopus japonicus GYWKDLDNYVKAHKT precursor, mRNA, complete cds	AJAPscaffold130	87722	87779	1-56	59	87780	88606	827	88607	89034	59-480	429
GYWKDLDNYVKAHKT precursor	CNR	protein	AWM30284.1	MRZV01000130.1	20	161	Unknown	88606	89031	+	97.8873	88.1988	9	0	0	0	0	GYWKDLDNYVKAHKT precursor [Apostichopus japonicus]	AJAPscaffold130								88606	89031	20-162	142
GYWKDLDNYVKAHKT precursor	CNR	transcript	AjGYWKDLDNYVKAHKTP	MRZV01000130.1	14	719	+	109313	110844	+	96.6102	97.6356	18	4	6	0	0		AJAPscaffold130	109313	109439	14-131	117	109440	110267	828	110268	110844	139-689	550
GYWKDLDNYVKAHKT precursor	CNR	CDS	MF422088.1	MRZV01000130.1	1	486	+	109382	110692	+	96.5021	99.3827	14	2	3	0	0	Apostichopus japonicus GYWKDLDNYVKAHKT precursor, mRNA, complete cds	AJAPscaffold130	109382	109439	1-54	59	109440	110267	828	110268	110692	59-462	428
GYWKDLDNYVKAHKT precursor	CNR	protein	AWM30284.1	MRZV01000130.1	20	161	Unknown	110267	110689	+	92.2535	87.5776	30	2	3	0	0	GYWKDLDNYVKAHKT precursor [Apostichopus japonicus]	AJAPscaffold130								110267	110689	20-160	140
GYWKDLDNYVKAHKT precursor	CNR	transcript	AjGYWKDLDNYVKAHKTP	MRZV01000775.1	14	715	+	533510	535032	-	98.7216	97.4825	2	6	7	0	0		AJAPscaffold778	534910	535019	25-135	111	533512	534925	1414	533510	534082	139-703	564
GYWKDLDNYVKAHKT precursor	CNR	CDS	MF422088.1	MRZV01000775.1	189	486	+	546810	547111	-	91.0596	61.3169	23	1	4	0	0	Apostichopus japonicus GYWKDLDNYVKAHKT precursor, mRNA, complete cds	AJAPscaffold778								546811	547054	242-485	244
GYWKDLDNYVKAHKT precursor	CNR	protein	AWM30284.1	MRZV01000775.1	66	161	Unknown	546813	547104	-	82.1918	59.6273	48	1	4	0	0	GYWKDLDNYVKAHKT precursor [Apostichopus japonicus]	AJAPscaffold778								546835	547104	72-162	90
GYWKDLDNYVKAHKT precursor	CNR	transcript	AjGYWKDLDNYVKAHKTP	MRZV01000775.1	14	719	+	553113	554646	-	98.7342	97.9138	2	4	7	0	0		AJAPscaffold778	554520	554633	25-138	114	553207	554643	1437	553113	553691	139-715	576
GYWKDLDNYVKAHKT precursor	CNR	CDS	MF422088.1	MRZV01000775.1	1	486	+	553266	554577	-	99.5885	99.5885	0	2	2	0	0	Apostichopus japonicus GYWKDLDNYVKAHKT precursor, mRNA, complete cds	AJAPscaffold778	554521	554577	1-57	58	553361	554520	1160	553266	553417	58-485	435
GYWKDLDNYVKAHKT precursor	CNR	protein	AWM30284.1	MRZV01000775.1	21	161	Unknown	553269	553689	-	98.5816	87.1636	4	2	2	0	0	GYWKDLDNYVKAHKT precursor [Apostichopus japonicus]	AJAPscaffold778								553270	553689	21-160	139
MPMNPADYFSRGTVYIPTRDS precursor	CNR	transcript	AjMPMNPADYFSRGTVYIPTRDSP	MRZV01000688.1	1	1203	+	268605	288934	-	98.67	99.8337	14	2	2	0	0		AJAPscaffold690	288867	288934	1-68	68	268645	288895	20250	268606	269301	505-1202	698
MPMNPADYFSRGTVYIPTRDS precursor	CNR	CDS	MF422089.1	MRZV01000688.1	1	276	+	269957	278262	-	98.913	100	3	0	0	0	0	Apostichopus japonicus MPMNPADYFSRGTVYIPTRDS precursor, mRNA, complete cds	AJAPscaffold690	278219	278262	1-44	44	269958	278219	8262	269958	270018	215-275	61
MPMNPADYFSRGTVYIPTRDS precursor	CNR	protein	AWM30285.1	MRZV01000688.1	1	91	Unknown	269960	278262	-	97.8022	100	6	0	0	0	0	MPMNPADYFSRGTVYIPTRDS precursor [Apostichopus japonicus]	AJAPscaffold690	278088	278262	1-59	58	270055	278087	8033	269960	270054	60-91	32
GLRFA precursor-like precursor (AjGLRFALP)	CNR	transcript	AjGLRFALP	MRZV01001271.1	1	322	+	14877	17333	+	97.2136	99.6894	7	2	2	0	0		AJAPscaffold1282	14877	14954	1-78	79	14955	17089	2135	17090	17333	79-306	227
GLRFA precursor-like precursor (AjGLRFALP)	CNR	protein	AjGLRFA-like	MRZV01001271.1	1	60	Unknown	17097	17276	-	93.3333	96.7742	12	0	0	0	0	unnamed protein product	AJAPscaffold1282								17100	17276	1-59	59
neuropeptide precursor 11-like precursor (Ajnp11LP)	CNR	transcript	Ajnp11LP	MRZV01001313.1	1	1904	+	200045	244447	-	94.7016	99.2122	48	23	55	0	0		AJAPscaffold1324	244303	244447	1-145	146	200164	244302	44138	200046	201721	253-1903	1691
neuropeptide precursor 11-like precursor (Ajnp11LP)	CNR	CDS	MF402003.1	MRZV01001313.1	3	363	+	201387	201747	-	98.892	99.449	4	0	0	0	0	Apostichopus japonicus np11 precursor, mRNA, complete cds	AJAPscaffold1324	201388	201745	5-362	348
neuropeptide precursor 11-like precursor (Ajnp11LP)	CNR	protein	AWU78787.1	MRZV01001313.1	2	120	Unknown	201390	201746	-	100	99.1667	0	0	0	0	0	np11 precursor [Apostichopus japonicus]	AJAPscaffold1324	201390	201746	2-121	119
neuropeptide precursor 14-like precursor (Ajnp14LP)	CNR	transcript	Ajnp14LP	MRZV01001875.1	1	278	+	62584	62864	+	96.8085	99.6403	4	2	5	0	0		AJAPscaffold1925	62584	62864	1-267	267
neuropeptide precursor 14-like precursor (Ajnp14LP)	CNR	protein	Ajnp14-like-MCH	MRZV01001875.1	1	51	Unknown	62586	62741	-	86.5385	100	18	1	3	0	0	unnamed protein product	AJAPscaffold1925	62587	62741	1-52	51
neuropeptide precursor 14-like precursor (Ajnp14LP)	CNR	transcript	Ajnp14LP	MRZV01000579.1	1	278	+	208482	208777	+	92.5676	100	4	3	18	0	0		AJAPscaffold580	208482	208777	1-267	267
neuropeptide precursor 14-like precursor (Ajnp14LP)	CNR	protein	Ajnp14-like-MCH	MRZV01000579.1	1	51	Unknown	208484	208654	-	82.4561	100	12	2	18	0	0	unnamed protein product	AJAPscaffold580	208485	208654	1-52	51
neuropeptide precursor 14-like precursor (Ajnp14LP)	CNR	transcript	Ajnp14LP	MRZV01001249.1	1	278	+	87165	87459	-	92.2297	99.6403	4	4	19	0	0		AJAPscaffold1260	87176	87459	1-267	267
neuropeptide precursor 14-like precursor (Ajnp14LP)	CNR	protein	Ajnp14-like-MCH	MRZV01001249.1	1	48	Unknown	87288	87449	+	81.4815	94.1176	12	2	18	0	0	unnamed protein product	AJAPscaffold1260	87288	87449	1-49	49
[truncated: 121 more columns]

## Sheet: Li_et_al_2018_genome
Query (new name)	Source	Query type	Query	Subject	Query Start	Query Stop	Query Strand	Subject Start	Subject Stop	Subject Strand	Identity	Coverage	Mismatches	Gaps	Gap Bases	Score	E-Value	Query Defline	Scaffold	exon1_start	exon1_end	exon1_query_span	exon1_length	intron1_start	intron1_end	intron1_length	exon2_start	exon2_end	exon2_query_span	exon2_length	intron2_start	intron2_end	intron2_length	exon3_start	exon3_end	exon3_query_span	exon3_length	intron3_start	intron3_end	intron3_length	exon4_start	exon4_end	exon4_query_span	exon4_length	intron4_start	intron4_end	intron4_length	exon5_start	exon5_end
vasopressin/oxytocin-type precursor ("holotocin" precursor)	known	transcript	HADD01035242.1	scaffold6367	510	1149	+	38820	57351	-	99.0625	55.7006	6	0	0	0	0	TSA: Apostichopus japonicus, contig TR21901|c0_g1_i1, transcribed RNA sequence	scaffold6367					51962	57226	5265	51825	51961	718-854	138	38907	51824	12918	38821	39061	908-1148	241
vasopressin/oxytocin-type precursor ("holotocin" precursor)	CNR	transcript	Ajholotocin_mRNA	scaffold6367	1	1963	+	38729	79242	+	91.623	65.8176	67	21	45	0	0		scaffold6367	38729	39112	1-362	362	39113	51822	12710	51823	51961	386-524	140	51962	57143	5182	57144	57422	525-766	241
vasopressin/oxytocin-type precursor ("holotocin" precursor)	CNR	CDS	MF401997.1	scaffold6367	3	350	+	51823	57352	+	100	69.4611	0	0	0	0	0	Apostichopus japonicus holotocin-like precursor, mRNA, complete cds	scaffold6367								51823	51961	3-141	140	51962	57143	5182	57144	57352	142-350	210
vasopressin/oxytocin-type precursor ("holotocin" precursor)	CNR	protein	AWU78781.1	scaffold6367	2	116	Unknown	51824	57350	+	100	69.2771	0	0	0	0	0	holotocin-like precursor [Apostichopus japonicus]	scaffold6367								51824	51961	2-48	46	51962	57143	5182	57144	57350	48-117	69
NGIWYamide precursor	known	transcript	GAVS01019571.1	scaffold17	1	937	+	413399	449415	-	98.9328	68.2516	6	2	4	0	0	TSA: Apostichopus japonicus AMR0033.35652.0.1 transcribed RNA sequence	scaffold17	449262	449415	1-158	158	242653	449344	24692	424502	424652	186-336	152	422122	424501	2380	422032	422121	337-426	91	413473	422031	8559
NGIWYamide precursor	known	CDS	AB758561.1	scaffold17	9	960	+	413399	449432	-	98.6345	81.3356	11	1	2	0	0	Apostichopus japonicus cubifrin mRNA for NGIWY-amide prohormone, complete cds, tissue_type:ovary	scaffold17	449279	449424	17-164	148	242653	449296	24644	424502	424652	209-359	152	422122	424501	2380	422032	422121	360-449	91	413473	422031	8559
NGIWYamide precursor	known	protein	BAM63496.1	scaffold17	1	237	Unknown	413400	424612	-	98.3122	99.5798	12	0	0	0	0	NGIWY-amide prohormone [Apostichopus japonicus]	scaffold17								424505	424612	1-36	36	422122	424504	2383	422032	422121	38-68	30	413910	422031	8122	413400	413909	68-238	170
NGIWYamide precursor	CNR	transcript	AjNGIWYamide_mRNA	scaffold17	22	969	+	413399	449427	-	98.9463	64.1304	5	3	5	0	0		scaffold17	449274	449406	43-178	137	424653	449356	24704	424502	424652	218-368	152	422122	424501	2380	422032	422121	369-458	91	413473	422031	8559
NGIWYamide precursor	CNR	CDS	MF401992.1	scaffold17	1	716	+	413394	424612	-	99.5816	100	2	1	1	0	0	Apostichopus japonicus NGIWYamide-like precursor, mRNA, complete cds	scaffold17								424502	424612	1-111	112	422122	424501	2380	422032	422121	112-201	91	413468	422031	8564	413906	413909	708-711	5
NGIWYamide precursor	CNR	protein	AWU78776.1	scaffold17	1	237	Unknown	413400	424612	-	99.5781	99.5798	3	0	0	0	0	NGIWYamide-like precursor [Apostichopus japonicus]	scaffold17								424505	424612	1-36	36	422122	424504	2383	422032	422121	38-68	30	413910	422031	8122	413400	413909	68-238	170
gonadotropin-releasing hormone-type precursor (AjGnRHP)	CNR	transcript	AjGnRHP_mRNA	scaffold897	1	517	+	99026	104225	+	97.8805	99.0329	4	5	7	0	0		scaffold897	99026	99183	1-158	159	99184	101084	1901	101085	101181	159-255	98	101182	102922	1741	102923	103079	256-410	158	103080	104123	1044	104124	104225	413-503	90
gonadotropin-releasing hormone-type precursor (AjGnRHP)	CNR	CDS	MF401983.1	scaffold897	1	387	+	99155	104224	+	97.1722	98.708	4	5	7	0	0	Apostichopus japonicus gonadotropin-releasing hormone-like precursor, mRNA, partial cds	scaffold897	99155	99183	1-29	30	99184	101084	1901	101085	101181	30-126	98	101182	102922	1741	102923	103079	127-281	158	103080	104123	1044	104124	104224	284-373	105
gonadotropin-releasing hormone-type precursor (AjGnRHP)	CNR	protein	AWU78767.1	scaffold897	11	95	Unknown	101086	103081	+	100	65.8915	0	0	0	0	0	gonadotropin-releasing hormone-like precursor, partial [Apostichopus japonicus]	scaffold897								101086	101181	11-43	32	101182	102922	1741	102923	103081	43-96	53
corazonin-type precursor (AjCRZP)	known	transcript	HADF01080452.1	scaffold3826	660	2202	+	70891	72424	-	98.4486	69.1995	7	11	17	0	0	TSA: Apostichopus japonicus, contig TR47238|c0_g1_i1, transcribed RNA sequence	scaffold3826	71019	71769	1318-2074	760
corazonin-type precursor (AjCRZP)	CNR	transcript	AjCRZP_mRNA	scaffold3826	695	2416	+	70707	72424	-	98.2102	70.6369	7	15	24	0	0		scaffold3826	70707	72424	695-2380	1685
corazonin-type precursor (AjCRZP)	CNR	protein	AWU78766.1	scaffold3826	71	111	Unknown	72302	72424	-	100	36.9369	0	0	0	0	0	corazonin-like precursor [Apostichopus japonicus]	scaffold3826	72302	72424	71-112	41
corazonin-type precursor (AjCRZP)	CNR	CDS	MF401982.1	scaffold4299	1	215	+	60013	60219	-	92.6606	60.7143	2	14	14	0	0	Apostichopus japonicus corazonin-like precursor, mRNA, complete cds	scaffold4299	60013	60219	1-201	203
corazonin-type precursor (AjCRZP)	CNR	protein	AWU78766.1	scaffold4299	1	64	Unknown	60035	60219	-	68.75	55.5556	53	3	7	0	0	corazonin-like precursor [Apostichopus japonicus]	scaffold4299	60038	60219	1-63	63
cholecystokinin-type precursor 1 (AjCCKP1)	CNR	transcript	AjCCKP1_mRNA	scaffold6087	661	2824	+	2159	16790	+	97.2031	75.9207	24	20	37	0	0		scaffold6087	2159	2265	661-746	85	2266	14736	12471	14737	16790	768-2775	2007
cholecystokinin-type precursor 1 (AjCCKP1)	CNR	CDS	MF422090.1	scaffold6087	1	492	+	14745	15236	+	100	100	0	0	0	0	0	Apostichopus japonicus DLGMFFFamide precursor, mRNA, complete cds	scaffold6087	14745	15236	1-492	493
cholecystokinin-type precursor 1 (AjCCKP1)	CNR	protein	AWM30286.1	scaffold6087	1	163	Unknown	14745	15233	+	100	100	0	0	0	0	0	DLGMFFFamide precursor [Apostichopus japonicus]	scaffold6087	14745	15233	1-164	163
cholecystokinin-type precursor 1 (AjCCKP1)	CNR	transcript	AjCCKP1_mRNA	scaffold1883	768	2824	+	136054	138107	-	98.0639	72.415	19	10	21	0	0		scaffold1883	136055	138082	793-2823	2040
cholecystokinin-type precursor 1 (AjCCKP1)	CNR	CDS	MF422090.1	scaffold1883	1	492	+	137608	138099	-	100	100	0	0	0	0	0	Apostichopus japonicus DLGMFFFamide precursor, mRNA, complete cds	scaffold1883	137608	137099	1-492	493
cholecystokinin-type precursor 1 (AjCCKP1)	CNR	protein	AWM30286.1	scaffold1883	1	163	Unknown	137611	138099	-	100	100	0	0	0	0	0	DLGMFFFamide precursor [Apostichopus japonicus]	scaffold1883	137614	138099	1-162	162
thyrotropin-releasing hormone (TRH)-type precursor (AjTRHP)	CNR	transcript	AjTRHP_mRNA	scaffold2159	1	190	-	91902	92091	+	100	7.64588	0	0	0	380	7.07497e-92		scaffold2159
thyrotropin-releasing hormone (TRH)-type precursor (AjTRHP)	CNR	transcript	AjTRHP_mRNA	scaffold1268	1870	1907	+	113995	114032	+	92.1053	1.52918	3	0	0	60	5.11236e-05		scaffold1268
thyrotropin-releasing hormone (TRH)-type precursor (AjTRHP)	CNR	transcript	AjTRHP_mRNA	scaffold759	2290	2323	+	270731	270765	+	91.4286	1.36821	2	1	1	50	0.0264827		scaffold759
orexin-type precursor 1 (AjOXP1)	known	transcript	HADD01071389.1	scaffold6873	1	951	+	18825	19768	-	96.0417	62.836	13	11	25	0	0	TSA: Apostichopus japonicus, contig TR41671|c0_g1_i1, transcribed RNA sequence	scaffold6873	18864	19768	1-913	913
orexin-type precursor 1 (AjOXP1)	CNR	transcript	AjOXP1_mRNA	scaffold6873	540	1488	+	18828	19768	+	96.1338	62.7016	13	10	24	0	0		scaffold6873	1828	19768	540-1448	908
orexin-type precursor 1 (AjOXP1)	CNR	CDS	MF401988.1	scaffold6873	1	213	+	18860	19072	+	100	100	0	0	0	0	0	Apostichopus japonicus orexin-like precursor 1 mRNA, partial cds	scaffold6873	18860	19072	1-213	214
orexin-type precursor 1 (AjOXP1)	CNR	protein	AWU78772.1	scaffold6873	1	71	Unknown	18860	19072	+	100	100	0	0	0	0	0	orexin-like precursor 1, partial [Apostichopus japonicus]	scaffold6873	18860	19072	1-72	71
orexin-type precursor 1 (AjOXP1)	known	transcript	HADD01071389.1	scaffold3977	1	1488	+	32623	64859	-	96.4024	98.8575	24	14	30	0	0	TSA: Apostichopus japonicus, contig TR41671|c0_g1_i1, transcribed RNA sequence	scaffold3977	63962	64859	1-906	914	32624	64847	32224	32624	33144	971-1487	522
orexin-type precursor 1 (AjOXP1)	CNR	transcript	AjOXP1_mRNA	scaffold3977	1	1488	+	32623	64859	+	96.6023	98.8575	21	14	30	0	0		scaffold3977	32623	33165	1-520	520	33166	63918	30753	63919	64859	540-1448	908
orexin-type precursor 1 (AjOXP1)	CNR	CDS	MF401988.1	scaffold3977	1	213	+	63951	64163	+	100	100	0	0	0	0	0	Apostichopus japonicus orexin-like precursor 1 mRNA, partial cds	scaffold3977	63951	64163	1-213	214
orexin-type precursor 1 (AjOXP1)	CNR	protein	AWU78772.1	scaffold3977	1	71	Unknown	63951	64163	+	100	100	0	0	0	0	0	orexin-like precursor 1, partial [Apostichopus japonicus]	scaffold3977	63951	64163	1-72	71
orexin-type precursor 1 (AjOXP1)	known	transcript	HADD01071389.1	scaffold6321	1	951	+	23214	24157	-	96.0417	62.836	13	11	25	0	0	TSA: Apostichopus japonicus, contig TR41671|c0_g1_i1, transcribed RNA sequence	scaffold6321	23253	24157	1-913	913
orexin-type precursor 1 (AjOXP1)	CNR	transcript	AjOXP1_mRNA	scaffold6321	446	1488	+	11647	24157	+	96.0946	63.7769	14	10	24	0	0		scaffold6321	11647	11662	446-459	17	11663	23216	11554	23217	24157	540-1448	908
orexin-type precursor 1 (AjOXP1)	CNR	CDS	MF401988.1	scaffold6321	1	213	+	23249	23461	+	100	100	0	0	0	0	0	Apostichopus japonicus orexin-like precursor 1 mRNA, partial cds	scaffold6321	23249	23461	1-213	214
orexin-type precursor 1 (AjOXP1)	CNR	protein	AWU78772.1	scaffold6321	1	71	Unknown	23249	23461	+	100	100	0	0	0	0	0	orexin-like precursor 1, partial [Apostichopus japonicus]	scaffold6321	23249	23461	1-72	71
orexin-type precursor 2 (AjOXP2)	known	transcript	HADD01064569.1	scaffold1134	160	1219	+	5760	25919	+	94.3194	74.4053	27	23	26	0	0	TSA: Apostichopus japonicus, contig TR37024|c0_g1_i1, transcribed RNA sequence	scaffold1134	5760	5796	160-179	19	5797	14942	9146	14943	15286	337-628	291	15287	20678	5392	20679	20764	675-760	87	20765	25462	4698	25463	25919	761-1205	460
orexin-type precursor 2 (AjOXP2)	CNR	transcript	AjOXP2_mRNA	scaffold1134	398	1464	+	14943	26100	+	95.1852	72.0628	27	19	25	0	0		scaffold1134								14943	15286	398-690	292	15287	20678	5392	20679	20764	736-821	87	20765	25462	4698	25463	26100	822-1440	618
orexin-type precursor 2 (AjOXP2)	CNR	CDS	MF401989.1	scaffold1134	1	417	+	15000	25509	+	95.2941	98.801	7	12	13	0	0	Apostichopus japonicus orexin-like precursor 2 mRNA, complete cds	scaffold1134								15000	15286	1-259	259	15287	20678	5392	20679	20764	285-370	87	20765	25462	4698	25463	25509	371-417	48
orexin-type precursor 2 (AjOXP2)	CNR	protein	AWU78773.1	scaffold1134	1	138	Unknown	15000	25506	+	84.8921	100	60	2	3	0	0	orexin-like precursor 2 [Apostichopus japonicus]	scaffold1134								15000	15286	1-95	95	15287	20678	5392	20679	20764	95-123	29	20765	25462	4698	25463	25506	124-138	15
luqin-type precursor (AjLQP)	CNR	transcript	AjLQP_mRNA	scaffold219	1	825	+	245009	256031	+	100	75.2737	0	0	0	0	0		scaffold219	245009	245679	1-671	672	245680	255877	10198	255878	256031	672-825
luqin-type precursor (AjLQP)	CNR	CDS	MF401981.1	scaffold219	1	323	+	245511	256031	+	100	92.8161	0	0	0	0	0	Apostichopus japonicus luqin-like precursor, mRNA, complete cds	scaffold219	245511	245679	1-169	170	245680	255877	10198	255878	256031	170-323	155
luqin-type precursor (AjLQP)	CNR	protein	AWU78765.1	scaffold219	1	108	Unknown	245511	256032	+	100	93.913	0	0	0	0	0	luqin-like precursor [Apostichopus japonicus]	scaffold219	245511	245679	1-57	56	245680	255877	10198	255878	256032	57-108	52
kisspeptin-type precursor (AjKPP)	known	transcript	HADE01073736.1	scaffold4746	1	2559	+	27413	58285	+	99.8437	99.9609	3	1	1	0	0	TSA: Apostichopus japonicus, contig TR41220|c0_g1_i2, transcribed RNA sequence	scaffold4746	27413	27685	1-270	275	27686	50693	23008	50694	50804	275-385	112	50805	56111	5307	56112	58285	386-2555	2175
kisspeptin-type precursor (AjKPP)	CNR	transcript	AjKPP_mRNA	scaffold4746	187	2646	+	27510	58291	+	98.9064	92.8949	16	7	11	0	0		scaffold4746	24510	27685	187-322	135	27686	50693	23008	50694	50804	356-466	112	50805	56111	5307	56112	58291	467-2642	2181
kisspeptin-type precursor (AjKPP)	CNR	CDS	MF401998.1	scaffold4746	1	543	+	50720	56569	+	99.8158	100	1	0	0	0	0	Apostichopus japonicus kisspeptin-like precursor, mRNA, complete cds	scaffold4746								50720	50804	1-85	86	50805	56111	5307	56112	56569	86-541	459
kisspeptin-type precursor (AjKPP)	CNR	protein	AWU78782.1	scaffold4746	1	180	Unknown	50720	56566	+	100	100	0	0	0	0	0	kisspeptin-like precursor [Apostichopus japonicus]	scaffold4746								50720	50804	1-29	28	50805	56111	5307	56112	56566	29-180	152
kisspeptin-type precursor (AjKPP)	known	transcript	HADE01073736.1	scaffold244	199	2559	+	7503	26684	-	99.6122	90.6213	7	2	2	0	0	TSA: Apostichopus japonicus, contig TR41220|c0_g1_i2, transcribed RNA sequence	scaffold244	14984	15094	275-385	112	8171	14983	6813
kisspeptin-type precursor (AjKPP)	CNR	transcript	AjKPP_mRNA	scaffold244	4	2646	+	7497	65144	-	99.5725	97.1655	9	2	2	0	0		scaffold244	64910	65144	4-328	236	15095	64909	49814	14984	15094	356-466	112	7921	14983	7063
kisspeptin-type precursor (AjKPP)	CNR	CDS	MF401998.1	scaffold244	1	543	+	9219	15068	-	99.8158	100	1	0	0	0	0	Apostichopus japonicus kisspeptin-like precursor, mRNA, complete cds	scaffold244	14984	15068	1-85	86	9643	14983	5341	9220	9642	120-542	423
kisspeptin-type precursor (AjKPP)	CNR	protein	AWU78782.1	scaffold244	1	180	Unknown	9222	15068	-	100	100	0	0	0	0	0	kisspeptin-like precursor [Apostichopus japonicus]	scaffold244	14987	15068	1-28	27	9677	14986	5310	9222	9676	29-180	152
somatostatin-type precursor 1 (AjSSP1 or Ajnp19)	known	transcript	HADE01043988.1	scaffold6294	1	1378	+	2	3402	+	95.2586	64.4811	41	6	25	0	0	TSA: Apostichopus japonicus, contig TR26276|c0_g1_i1, transcribed RNA sequence	scaffold6294	2	1238	1-1159	1158	1239	3258	2020	3270	3402	1246-1378	134
somatostatin-type precursor 1 (AjSSP1 or Ajnp19)	CNR	CDS	MF401987.1	scaffold6294	176	390	+	1157	3402	-	100	55.1282	0	0	0	0	0	Apostichopus japonicus np19-somatostatin-like precursor, mRNA, complete cds	scaffold6294	3268	3402	176-310	136	1237	3267	2031	1157	1236	311-390	81
somatostatin-type precursor 1 (AjSSP1 or Ajnp19)	CNR	protein	AWU78771.1	scaffold6294	59	129	Unknown	1160	3403	-	98.5915	55.0388	3	0	0	0	0	np19-somatostatin-like precursor [Apostichopus japonicus]	scaffold6294	3268	3403	59-104	45	1237	3267	2031	1160	1236	104-129	26
somatostatin-type precursor 1 (AjSSP1 or Ajnp19)	known	transcript	HADE01043988.1	scaffold226	10	1378	+	398763	401747	+	98.7681	64.5755	6	1	11	0	0	TSA: Apostichopus japonicus, contig TR26276|c0_g1_i1, transcribed RNA sequence	scaffold226	401613	399998	10-1235	1225	399999	401603	1605	401615	401747	1246-1376	134
somatostatin-type precursor 1 (AjSSP1 or Ajnp19)	CNR	transcript	AjSSP1_mRNA	scaffold226	410	2864	+	398059	416571	-	98.0715	73.8478	30	8	11	0	0		scaffold226	416547	416555	420-428	10	398707	416569	17862
somatostatin-type precursor 1 (AjSSP1 or Ajnp19)	CNR	CDS	MF401987.1	scaffold226	176	390	+	399917	401747	-	99.5349	55.1282	1	0	0	0	0	Apostichopus japonicus np19-somatostatin-like precursor, mRNA, complete cds	scaffold226					399997	401620	1624	399917	399996	311-390	81
somatostatin-type precursor 1 (AjSSP1 or Ajnp19)	CNR	protein	AWU78771.1	scaffold226	59	129	Unknown	399920	401748	-	98.5915	55.0388	3	0	0	0	0	np19-somatostatin-like precursor [Apostichopus japonicus]	scaffold226	401613	401748	59-104	45	399997	401612	1616	399920	399996	104-129	26
somatostatin-type precursor 2 (AjSSP2 or Ajnp16)	CNR	protein	AWU78791.1	scaffold216	1	50	Unknown	179198	179347	-	100	35.9712	0	0	0	0	0	somatostatin precursor [Apostichopus japonicus]	scaffold216	179201	179347	1-49	49
somatostatin-type precursor 2 (AjSSP2 or Ajnp16)	CNR	protein	AWU78791.1	scaffold7037	1	50	Unknown	17910	18059	-	100	35.9712	0	0	0	0	0	somatostatin precursor [Apostichopus japonicus]	scaffold7037	17913	18059	1-49	49
calcitonin-type precursor (AjCTP1)	known	transcript	HADE01007184.1	scaffold1346	1	1140	+	213283	227182	-	96.1173	86.4823	12	13	33	0	0	TSA: Apostichopus japonicus, contig TR2640|c2_g1_i1, transcribed RNA sequence	scaffold1346	226631	226775	1-145	146	225535	227181	1647	225535	225687	561-713	715	223412	225689	2278	223269	223411	719-861	144	219774	223268	3494	219708	219773	948-1013	67	218892	219799	908	218888	218891
calcitonin-type precursor (AjCTP1)	CNR	transcript	AjCTP1_mRNA	scaffold1346	211	1658	+	213287	227497	+	98.8996	86.7913	1	8	15	0	0		scaffold1346	213287	213379	211-303	94	213384	219705	6322	219706	219800	305-393	88	219801	222014	2214	222015	222098	400-481	85	222099	223266	1168	223267	223416	484-633	151	223417	225532	2116	225533	225686
calcitonin-type precursor (AjCTP1)	CNR	CDS	MF401985.1	scaffold1346	1	444	+	219716	225659	+	99.3274	100	1	2	2	0	0	Apostichopus japonicus calcitonin-like peptide precursor 1 mRNA, complete cds	scaffold1346															219716	219800	1-81	81	219801	222014	2214	222015	222098	84-165	85	222099	223266	1168	223267	223416
calcitonin-type precursor (AjCTP1)	CNR	protein	AWU78769.1	scaffold1346	1	147	Unknown	219716	225656	+	98.8713	100	3	1	2	0	0	calcitonin-like peptide precursor 1 [Apostichopus japonicus]	scaffold1346															219716	219800	1-28	28	219801	222014	2214	222015	222098	28-56	28	222099	223266	1168	223267	223416
calcitonin-type precursor (AjCTP2)	known	transcript	GAVS01031871.1	scaffold1346	6	1465	+	212729	227497	+	97.3523	98.9078	15	13	24	0	0	TSA: Apostichopus japonicus AMR0033.45374.0.1 transcribed RNA sequence	scaffold1346	212729	213284	6-149	143	212894	213284	391	213285	213383	169-263	98	213384	219705	6322	219706	219800	265-353	98	219801	222014	2214	222015	222098	360-441	85	222099	225532	3434
calcitonin-type precursor (AjCTP2)	CNR	transcript	AjCTP2_mRNA	scaffold1346	211	1507	+	213287	227497	+	98.7721	85.5342	2	7	14	0	0		scaffold1346	213287	213379	211-303	94	213384	219705	6322	219706	219800	305-393	88	219801	222014	2214	222015	222098	400-481	85	222099	225532	3434	225533	225686	484-637	155	225687	226632	946	226633	227497
calcitonin-type precursor (AjCTP2)	CNR	CDS	MF401986.1	scaffold1346	1	294	+	219716	225659	+	98.9865	100	1	2	2	0	0	Apostichopus japonicus calcitonin-like peptide precursor 2 mRNA, complete cds	scaffold1346															219716	219800	1-81	81	219801	222014	2214	222015	222098	84-165	85	222099	225532	3434
calcitonin-type precursor (AjCTP2)	CNR	protein	AWU78770.1	scaffold1346	1	97	Unknown	219716	225656	+	98.2935	100	3	1	2	0	0	calcitonin-like peptide precursor 2 [Apostichopus japonicus]	scaffold1346															219716	219800	1-28	28	219801	222014	2214	222015	222098	28-56	28	222099	225532	3434
pigment-dispersing factor-type precursor (AjPDFP1a)	CNR	transcript	AjPDFP1_mRNA	scaffold1281	1	2270	+	123839	155528	+	99.1637	99.6916	10	5	9	0	0		scaffold1281	123839	123972	1-132	135	123973	142978	19006	142979	143066	135-222	89	143067	150347	7281	150348	150413	223-288	67	150414	153101	2688	153102	153230	289-417	130	153231	153680	450	153681	155528
pigment-dispersing factor-type precursor (AjPDFP1a)	CNR	CDS	MF401990.1	scaffold1281	1	402	+	148292	153810	+	100	100	0	0	0	0	0	Apostichopus japonicus pigment-dispersing factor-like precursor, mRNA, complete cds	scaffold1281	148292	148368	1-77	78	148369	150347	1979	150348	150413	78-143	67	150414	153101	2688	153102	153230	144-272	130	153231	153680	450	153681	153810	273-402	131
pigment-dispersing factor-type precursor (AjPDFP1a)	CNR	protein	AWU78774.1	scaffold1281	1	133	Unknown	148292	153807	+	100	100	0	0	0	0	0	pigment-dispersing factor-like precursor [Apostichopus japonicus]	scaffold1281	148292	148368	1-26	26	148369	150347	1979	150348	150413	26-48	22	150414	153101	2688	153102	153230	48-91	43	153231	153680	450	153681	153807	91-133	42
pigment-dispersing factor-type precursor (AjPDFP1b)	CNR	transcript	AjPDFP2_mRNA	scaffold1281	1	1234	+	123839	154563	+	99.6759	100	4	0	0	0	0		scaffold1281	123839	123972	1-132	135	123973	142978	19006	142979	143066	135-222	89	143067	153101	10035	153102	153230	223-351	130	153231	153680	450	153681	154463	352-1228	884
pigment-dispersing factor-type precursor (AjPDFP1b)	CNR	CDS	MF401991.1	scaffold1281	1	336	+	148292	153810	+	100	100	0	0	0	0	0	Apostichopus japonicus pigment-dispersing factor-like precursor 2 mRNA, complete cds	scaffold1281	148292	148368	1-77	78	148369	153101	4733								153102	153230	78-206	130	153231	153680	450	153681	153810	207-336	131
pigment-dispersing factor-type precursor (AjPDFP1b)	CNR	protein	AWU78775.1	scaffold1281	1	111	Unknown	148292	153807	+	100	100	0	0	0	0	0	pigment-dispersing factor-like precursor 2 [Apostichopus japonicus]	scaffold1281	148292	148368	1-26	26	148369	153101	4733								153102	153230	26-69	43	153231	153680	450	153681	153807	69-111	42
pedal peptide-type precursor 2 (AjPPLNP2)	CNR	transcript	AjPPLNP2_mRNA	scaffold368	122	487	-	240877	241387	-	91.6216	74.8466	27	3	4	0	0		scaffold368	241237	241260	341-355	14
pedal peptide-type precursor 2 (AjPPLNP2)	CNR	transcript	AjPPLNP2_mRNA	scaffold368	126	489	+	240881	241244	+	92.8571	74.4376	26	0	0	0	0		scaffold368	240881	241244	126-441	365
pedal peptide-type precursor 2 (AjPPLNP2)	CNR	CDS	MF401980.1	scaffold368	79	441	+	240881	241243	+	92.8375	82.3129	26	0	0	0	0	Apostichopus japonicus pedal peptide-like precursor, mRNA, partial cds	scaffold368	240881	241243	79-393	364
pedal peptide-type precursor 2 (AjPPLNP2)	CNR	protein	AWU78764.1	scaffold368	26	147	Unknown	240878	241243	+	97.541	82.9932	9	0	0	0	0	pedal peptide-like precursor, partial [Apostichopus japonicus]	scaffold368	240878	241243	26-148	122
pedal peptide-type precursor 2 (AjPPLNP2)	CNR	transcript	AjPPLNP2_mRNA	scaffold379	122	487	-	37759	38269	-	91.6216	74.8466	27	3	4	0	0		scaffold379	38125	38148	347-370	24	37764	38245	482
pedal peptide-type precursor 2 (AjPPLNP2)	CNR	CDS	MF401980.1	scaffold379	75	441	+	37759	38125	+	92.9155	83.22	26	0	0	0	0	Apostichopus japonicus pedal peptide-like precursor, mRNA, partial cds	scaffold379	37759	38125	75-393	368
pedal peptide-type precursor 2 (AjPPLNP2)	CNR	protein	AWU78764.1	scaffold379	26	147	Unknown	37760	38125	+	97.541	82.9932	9	0	0	0	0	pedal peptide-like precursor, partial [Apostichopus japonicus]	scaffold379	37760	38125	26-148	122
pedal peptide-type precursor 2 (AjPPLNP2)	CNR	transcript	AjPPLNP2_mRNA	scaffold182	122	487	-	375642	376152	+	91.6216	74.8466	27	3	4	0	0		scaffold182	375642	375795	338-448	100	375796	375936	141	375937	376152	122-325	217
pedal peptide-type precursor 2 (AjPPLNP2)	CNR	CDS	MF401980.1	scaffold182	79	441	+	375786	376148	-	92.8375	82.3129	26	0	0	0	0	Apostichopus japonicus pedal peptide-like precursor, mRNA, partial cds	scaffold182	375787	376135	92-440	349
pedal peptide-type precursor 2 (AjPPLNP2)	CNR	protein	AWU78764.1	scaffold182	26	147	Unknown	375786	376151	-	97.541	82.9932	9	0	0	0	0	pedal peptide-like precursor, partial [Apostichopus japonicus]	scaffold182	375786	376151	26-148	122
glycoprotein hormone alpha-2 precursor 1 (AjGPA2P1)	CNR	transcript	AjGPA2P1	scaffold17	197	855	+	56726	303613	+	96.2064	75.0877	8	2	17	0	0		scaffold17	56726	56869	197-340	145	56870	302915	246046	302916	303094	341-519	180	303095	303294	200	303295	303613	520-837	317
glycoprotein hormone alpha-2 precursor 1 (AjGPA2P1)	CNR	transcript	AjGPA2P1	scaffold1159	1	855	+	192633	206770	-	95.9064	98.0117	18	2	17	0	0		scaffold1159	206694	206770	1-77	77	198048	206755	8707	197906	198047	199-340	143	193331	197905	4575	193152	193330	341-519	180	192743	193151	409	192785	192943	670-854	184
glycoprotein hormone alpha-2 precursor 2 (AjGPA2P2)	CNR	transcript	AjGPA2P2	scaffold17	1	258	+	374846	378152	+	99.2248	94.1606	2	0	0	0	0		scaffold17	374846	374964	1-115	120	374965	378013	3049	378014	378152	120-258	140
glycoprotein hormone alpha-2 precursor 2 (AjGPA2P2)	CNR	transcript	AjGPA2P2	scaffold4942	1	262	+	135239	138404	+	98.855	95.6204	3	0	0	0	0		scaffold4942	135239	135357	1-115	120	135358	138261	2904	138262	138404	120-260	144
glycoprotein hormone beta-5 precursor (AjGPB5P)	CNR	transcript	AjGPB5P_mRNA	scaffold1870	1	1740	+	224775	230108	-	98.1056	99.0847	23	6	10	0	0		scaffold1870	229979	230108	1-130	130	224975	229979	5005	225611	226242	1074-1688	614
glycoprotein hormone beta-5 precursor (AjGPB5P)	CNR	CDS	MF401994.1	scaffold1870	1	573	+	225913	230085	-	99.3019	100	4	0	0	0	0	Apostichopus japonicus glycoprotein hormone beta-like precursor 1 mRNA, complete cds	scaffold1870	229956	230085	1-130	130	226113	229956	3844	225914	226229	257-572	316
glycoprotein hormone beta-5 precursor (AjGPB5P)	CNR	protein	AWU78778.1	scaffold1870	1	190	Unknown	225916	230085	-	100	100	0	0	0	0	0	glycoprotein hormone beta-like precursor 1 [Apostichopus japonicus]	scaffold1870	229846	230085	1-80	80	226243	229845	3603	225916	226242	82-191	109
bursicon alpha-type precursor (AjBALPP or AjBAP)	CNR	transcript	AjBALPP_mRNA	scaffold1668	454	966	-	276157	276669	+	98.4405	30.2834	8	0	0	986	0		scaffold1668	276157	276669	454-966	513
bursicon beta-type precursor (AjBBLPP or AjBBP)	CNR	transcript	AjBBLPP_mRNA	scaffold171	1	689	+	145164	153922	-	95.1705	81.5348	10	21	24	0	0		scaffold171	153582	153922	1-340	341	145182	153919	8738	145164	145422	433-650	217
insulin-like peptide precursor (AjILPP) -CNR	CNR	transcript	AjILPP-CNR_mRNA	scaffold1455	181	853	+	199944	202253	+	99.5542	78.898	3	0	0	0	0		scaffold1455	199944	200062	181-295	120	200063	200709	647	200710	200941	300-531	233	200942	201931	990	201932	202253	532-851	323
insulin-like peptide precursor (AjILPP) -CNR	CNR	CDS	MF401996.1	scaffold1455	1	471	+	200710	202171	+	99.3644	100	2	1	1	0	0	Apostichopus japonicus insulin-like precursor, mRNA, complete cds	scaffold1455								200710	200941	1-228	233	200942	201931	990	201932	202171	233-470	241
insulin-like peptide precursor (AjILPP) -CNR	CNR	protein	AWU78780.1	scaffold1455	1	156	Unknown	200710	202168	+	99.7868	100	0	1	1	0	0	insulin-like precursor [Apostichopus japonicus]	scaffold1455								200710	200941	1-78	77	200942	201931	990	201932	202168	78-156	79
insulin-like peptide precursor (AjILPP) -CNR	CNR	transcript	AjILPP-CNR_mRNA	scaffold7207	181	853	-	16976	19351	-	98.9599	78.4291	3	2	4	0	0		scaffold7207	19077	19171	579-673	95	17095	19077	1982	16976	17094	182-300	120
insulin-like peptide precursor (AjILPP) -CNR	CNR	CDS	MF401996.1	scaffold7207	1	471	+	17732	19269	+	99.5763	100	1	1	1	0	0	Apostichopus japonicus insulin-like precursor, mRNA, complete cds	scaffold7207	17732	17963	1-230	233	17964	19029	1066	19030	19269	233-470	241
insulin-like peptide precursor (AjILPP) -CNR	CNR	protein	AWU78780.1	scaffold7207	1	156	Unknown	17732	19266	+	99.7868	100	0	1	1	0	0	insulin-like precursor [Apostichopus japonicus]	scaffold7207	17732	17963	1-78	77	17964	19029	1066	19030	19266	78-156	79
L-type SALMFamide precursor (AjL-SALMFaP)	CNR	protein	AWU78784.1	scaffold690	1	74	Unknown	211798	212016	-	95.9459	41.4773	6	1	3	0	0	L-like SALMFamide precursor [Apostichopus japonicus]	scaffold690	211801	212016	1-73	73
L-type SALMFamide precursor (AjL-SALMFaP)	CNR	protein	AWU78784.1	scaffold2750	1	74	Unknown	155165	155383	+	95.9459	41.4773	6	1	3	0	0	L-like SALMFamide precursor [Apostichopus japonicus]	scaffold2750	155165	155383	1-75	73
F-type SALMFamide precursor (AjF-SALMFaP)	CNR	transcript	AjF-SALMFaP_mRNA	scaffold6212	246	3264	+	12271	21906	-	96.8997	91.7892	58	14	36	0	0		scaffold6212	17668	17832	317-481	166	12272	15071	2800	12737	14781	1204-3144	1940
F-type SALMFamide precursor (AjF-SALMFaP)	CNR	CDS	MF401999.1	scaffold6212	1	486	+	14335	14820	-	99.5885	100	2	0	0	0	0	Apostichopus japonicus F-like SALMFamide precursor, mRNA, complete cds	scaffold6212	14356	14820	1-465	465
F-type SALMFamide precursor (AjF-SALMFaP)	CNR	protein	AWU78783.1	scaffold6212	1	161	Unknown	14338	14820	-	98.7578	100	6	0	0	0	0	F-like SALMFamide precursor [Apostichopus japonicus]	scaffold6212	14341	14820	1-160	160
F-type SALMFamide precursor (AjF-SALMFaP)	CNR	transcript	AjF-SALMFaP_mRNA	scaffold83	1	3264	+	80751	137938	-	97.0409	99.2647	59	16	38	0	0		scaffold83	137694	137938	1-240	240	86313	137905	51592	86148	86312	317-481	166	80752	86147	5523	81217	83251	1204-3263	2059
F-type SALMFamide precursor (AjF-SALMFaP)	CNR	CDS	MF401999.1	scaffold83	1	486	+	82815	83300	-	99.5885	100	2	0	0	0	0	Apostichopus japonicus F-like SALMFamide precursor, mRNA, complete cds	scaffold83	82836	83300	1-465	465
F-type SALMFamide precursor (AjF-SALMFaP)	CNR	protein	AWU78783.1	scaffold83	1	161	Unknown	82818	83300	-	98.7578	100	6	0	0	0	0	F-like SALMFamide precursor [Apostichopus japonicus]	scaffold83	82821	83300	1-160	160
F-type SALMFamide precursor (AjF-SALMFaP)	CNR	transcript	AjF-SALMFaP_mRNA	scaffold3814	246	3264	+	78665	94994	-	96.8997	91.7892	58	14	36	0	0		scaffold3814	84062	84226	317-481	166	78666	84061	5395	78666	81165	753-3263	2523
F-type SALMFamide precursor (AjF-SALMFaP)	CNR	CDS	MF401999.1	scaffold3814	1	486	+	80729	81214	-	99.5885	100	2	0	0	0	0	Apostichopus japonicus F-like SALMFamide precursor, mRNA, complete cds	scaffold3814	80750	81214	1-465	465
F-type SALMFamide precursor (AjF-SALMFaP)	CNR	protein	AWU78783.1	scaffold3814	1	161	Unknown	80732	81214	-	98.7578	100	6	0	0	0	0	F-like SALMFamide precursor [Apostichopus japonicus]	scaffold3814	80735	81214	1-160	160
F-type SALMFamide precursor (AjF-SALMFaP)	CNR	transcript	AjF-SALMFaP_mRNA	scaffold5546	311	3264	+	295	5864	+	96.834	89.7978	56	15	38	0	0		scaffold5546	295	467	311-480	173	468	2978	2511	2979	3240	482-735	263	3241	3353	113	3355	5864	744-3144	2400
F-type SALMFamide precursor (AjF-SALMFaP)	CNR	CDS	MF401999.1	scaffold5546	1	486	+	3315	3800	+	99.5885	100	2	0	0	0	0	Apostichopus japonicus F-like SALMFamide precursor, mRNA, complete cds	scaffold5546	3315	3800	1-482	487
F-type SALMFamide precursor (AjF-SALMFaP)	CNR	protein	AWU78783.1	scaffold5546	1	161	Unknown	3315	3797	+	98.7578	100	6	0	0	0	0	F-like SALMFamide precursor [Apostichopus japonicus]	scaffold5546	3315	3797	1-162	161
AN peptide precursor (AjANPP)	CNR	transcript	AjANPP_mRNA	scaffold2095	139	714	+	90441	94252	+	99.4792	80.6723	3	0	0	0	0		scaffold2095	90441	90516	139-210	77	90517	93752	3236	93753	94252	215-712	501
AN peptide precursor (AjANPP)	CNR	CDS	MF402001.1	scaffold2095	1	477	+	93774	94250	+	99.7904	100	1	0	0	0	0	Apostichopus japonicus AN peptide precursor, mRNA, partial cds	scaffold2095	93774	94250	1-475	478
AN peptide precursor (AjANPP)	CNR	protein	AWU78785.1	scaffold2095	1	159	Unknown	93774	94250	+	99.3711	100	3	0	0	0	0	AN peptide precursor, partial [Apostichopus japonicus]	scaffold2095	93774	94250	1-160	159
neuropeptide precursor 9 (Ajnp9)	known	protein	Ajnp9	scaffold312	1	50	Unknown	265559	265708	-	98	100	3	0	0	0	0	unnamed protein product	scaffold312	265562	265708	1-49	49
neuropeptide precursor 9 (Ajnp9)	known	protein	Ajnp9	scaffold3159	1	50	Unknown	69448	69597	+	98	100	3	0	0	0	0	unnamed protein product	scaffold3159	69448	69597	1-51	50
neuropeptide precursor 9 (Ajnp9)	known	protein	Ajnp9	scaffold2178	1	50	Unknown	46154	46303	+	98	100	3	0	0	0	0	unnamed protein product	scaffold2178	46154	46303	1-51	50
neuropeptide precursor 11 (Ajnp11)	known	transcript	HADD01047817.1	scaffold1211	19	1577	+	188786	190353	+	94.9559	83.7045	35	17	45	0	0	TSA: Apostichopus japonicus, contig TR29040|c6_g4_i1, transcribed RNA sequence	scaffold1211	188876	190353	19-1492	1473
neuropeptide precursor 11 (Ajnp11)	CNR	transcript	Ajnp11-2_mRNA	scaffold1211	201	1040	+	189512	190351	-	99.6429	80.7692	3	0	0	0	0		scaffold1211	189812	190151	401-740	340
neuropeptide precursor 11 (Ajnp11)	CNR	CDS	MF402004.1	scaffold1211	1	273	+	190079	190351	-	100	100	0	0	0	0	0	Apostichopus japonicus np11-2 precursor, mRNA, complete cds	scaffold1211	190079	190351	1-273	274
neuropeptide precursor 11 (Ajnp11)	CNR	protein	AWU78788.1	scaffold1211	1	90	Unknown	190082	190351	-	100	100	0	0	0	0	0	np11-2 precursor [Apostichopus japonicus]	scaffold1211	190085	190351	1-89	89
neuropeptide precursor 15 (Ajnp15)	known	transcript	HADD01060387.1	scaffold384	1	536	+	121703	125891	+	94.7748	76.361	7	4	22	0	0	TSA: Apostichopus japonicus, contig TR35175|c3_g1_i1, transcribed RNA sequence	scaffold384	121703	122057	39-339	300	122063	125699	3637	125700	125891	342-520	194
neuropeptide precursor 15 (Ajnp15)	CNR	transcript	Ajnp15_mRNA	scaffold384	222	712	+	121758	125890	-	99.389	68.9607	3	0	0	0	0		scaffold384	121759	121931	539-711	173
neuropeptide precursor 15 (Ajnp15)	CNR	CDS	MF402006.1	scaffold384	1	309	+	121907	125857	-	99.6764	100	1	0	0	0	0	Apostichopus japonicus np15 precursor, mRNA, complete cds	scaffold384	125719	125857	1-139	139	122058	125719	3662	121907	122057	159-309	152
neuropeptide precursor 15 (Ajnp15)	CNR	protein	AWU78790.1	scaffold384	1	102	Unknown	121910	125857	-	99.0196	100	3	0	0	0	0	np15 precursor [Apostichopus japonicus]	scaffold384	125703	125857	1-52	51	122058	125702	3645	121910	122057	53-102	49
neuropeptide precursor 18 (Ajnp18)	known	transcript	HADD01043681.1	scaffold2504	1	1017	+	224857	238638	+	95.7143	99.8033	10	6	35	0	0	TSA: Apostichopus japonicus, contig TR27182|c0_g1_i2, transcribed RNA sequence	scaffold2504	224857	225462	1-564	587	225469	226483	1015	226484	226529	584-629	47	226530	226787	258	226788	226820	631-663	34	226821	227437	617	227438	227488	665-715	52	227489	229725	2237	229726	229792
neuropeptide precursor 18 (Ajnp18)	CNR	transcript	Ajnp18_mRNA	scaffold2504	13	1132	+	224851	238712	-	99.4643	98.9399	6	0	0	0	0		scaffold2504	238573	238700	25-152	128	229793	238573	8781	229726	229792	322-388	68	227489	229725	2237	227438	227488	389-439	52	226821	227437	617	226788	226820	440-472	34	226532	226787	256	226484	226531
neuropeptide precursor 18 (Ajnp18)	CNR	CDS	MF422081.1	scaffold2504	1	366	+	225296	229792	-	100	100	0	0	0	0	0	Apostichopus japonicus np18 precursor, mRNA, complete cds	scaffold2504	229726	229792	1-67	68	227489	229725	2237	227438	227488	68-118	52	226821	227437	617	226788	226820	119-151	34	226532	226787	256	226484	226531	152-199	49	225463	226483	1021	225296	225462
neuropeptide precursor 18 (Ajnp18)	CNR	protein	AWM30277.1	scaffold2504	1	121	Unknown	225299	229792	-	100	100	0	0	0	0	0	np18 precursor [Apostichopus japonicus]	scaffold2504	229729	229792	1-22	21	227489	229728	2240	227438	227488	23-40	17	226821	227437	617	226788	226820	40-51	11	226532	226787	256	226484	226531	51-67	16	225463	226483	1021	225299	225462
neuropeptide precursor 23 (Ajnp23)	known	transcript	HADF01012730.1	scaffold642	1	2030	+	195645	247221	+	96.2763	98.5714	36	30	40	0	0	TSA: Apostichopus japonicus, contig TR7509|c0_g1_i1, transcribed RNA sequence	scaffold642	195645	197016	1-1268	1267	197017	206827	9811	206828	207085	1376-1628	258	207086	246831	39746	246832	247221	1640-2028	392
neuropeptide precursor 23 (Ajnp23)	CNR	transcript	Ajnp23_mRNA	scaffold642	6	3315	+	194374	247231	-	98.0445	99.3363	34	24	31	0	0		scaffold642	246832	247231	6-405	401	194651	246831	52180	194374	196219	1474-3314	1855
neuropeptide precursor 23 (Ajnp23)	CNR	CDS	MF422083.1	scaffold642	1	387	+	196881	199537	-	92.4812	96.124	3	21	27	0	0	Apostichopus japonicus np23 precursor, mRNA, complete cds	scaffold642	199299	199537	1-239	251	197018	199530	2513	196881	197017	250-386	138
neuropeptide precursor 23 (Ajnp23)	CNR	protein	AWM30279.1	scaffold642	1	128	Unknown	196884	199537	-	66.9231	97.9167	115	5	14	0	0	np23 precursor [Apostichopus japonicus]	scaffold642	199294	199537	1-82	84	197018	199516	2498	196884	197017	84-128	45
neuropeptide precursor 23 (Ajnp23)	CNR	CDS	MF422083.1	scaffold642	1	250	+	206831	207080	-	99.6	64.5995	1	0	0	0	0	Apostichopus japonicus np23 precursor, mRNA, complete cds	scaffold642															207046	207080	1-35	35
neuropeptide precursor 23 (Ajnp23)	CNR	protein	AWM30279.1	scaffold642	1	83	Unknown	206832	207080	-	100	64.8438	0	0	0	0	0	np23 precursor [Apostichopus japonicus]	scaffold642															206835	207080	1-82	82
neuropeptide precursor 25 (Ajnp25)	CNR	transcript	Ajnp25_mRNA	scaffold1375	1	2294	+	61570	99160	+	96.9925	96.4255	19	17	49	0	0		scaffold1375	61570	61806	1-236	236	61807	88350	26544	88351	88362	304-311	13	88363	89270	908	89271	89274	316-319	5	89275	94417	5143	94418	94723	320-625	307	94724	97442	2719	97443	98574
neuropeptide precursor 25 (Ajnp25)	CNR	CDS	MF422084.1	scaffold1375	38	444	+	94418	97543	+	100	91.6667	0	0	0	0	0	Apostichopus japonicus np25 precursor, mRNA, complete cds	scaffold1375	94418	94723	38-343	307	94724	97442	2719	97443	97543	344-444	102
neuropeptide precursor 25 (Ajnp25)	CNR	protein	AWM30280.1	scaffold1375	13	147	Unknown	94417	97540	+	100	91.8367	0	0	0	0	0	np25 precursor [Apostichopus japonicus]	scaffold1375	94417	94723	13-115	102	94724	97442	2719	97443	97540	115-147	33
neuropeptide precursor 25 (Ajnp25)	CNR	transcript	Ajnp25_mRNA	scaffold2904	320	2294	+	3464	8204	+	95.5534	85.8762	36	12	54	0	0		scaffold2904	3464	3769	320-623	307	3770	6457	2688	6458	7621	626-1693	1067	7622	7655	34	7656	8204	1747-2267	520
neuropeptide precursor 25 (Ajnp25)	CNR	CDS	MF422084.1	scaffold2904	38	444	+	3464	6558	+	99.7543	91.6667	1	0	0	0	0	Apostichopus japonicus np25 precursor, mRNA, complete cds	scaffold2904	3464	3769	38-341	307	3770	6457	2688	6458	6558	344-444	102
neuropeptide precursor 25 (Ajnp25)	CNR	protein	AWM30280.1	scaffold2904	13	147	Unknown	3463	6555	+	100	91.8367	0	0	0	0	0	np25 precursor [Apostichopus japonicus]	scaffold2904	3463	3769	13-115	102	3770	6457	2688	6458	6555	115-147	33
GLRFA precursor (AjGLRFA-P)	known	transcript	HADE01083363.1	scaffold1255	39	248	+	127607	127816	+	99.5238	84.6774	1	0	0	0	0	TSA: Apostichopus japonicus, contig TR46139|c0_g1_i1, transcribed RNA sequence	scaffold1255	127607	127816	39-246	211
GLRFA precursor (AjGLRFA-P)	known	transcript	HADE01083363.1	scaffold7428	1	248	+	7469	8990	+	79.4118	97.1774	25	12	31	0	0	TSA: Apostichopus japonicus, contig TR46139|c0_g1_i1, transcribed RNA sequence	scaffold7428	7469	7506	1-38	39	7512	8768	1257	8769	8990	39-193	154
GN19 precursor (AjGN19P)	CNR	transcript	AjGN19P_mRNA	scaffold728	6	2418	+	102440	140230	-	99.1083	92.2663	8	8	12	0	0		scaffold728	140129	140230	11-262	251	110722	140129	29408	110718	110728	399-407	8	102636	110724	8088	102441	104323	544-2417	1883
GN19 precursor (AjGN19P)	CNR	CDS	MF422085.1	scaffold644	1	249	+	139134	147990	+	100	100	0	0	0	0	0	Apostichopus japonicus GN-19 precursor, mRNA, complete cds	scaffold644	139134	139326	1-193	194	139327	147934	8608	147935	147990	194-249	57
GN19 precursor (AjGN19P)	CNR	protein	AWM30281.1	scaffold644	1	82	Unknown	139134	147987	+	100	100	0	0	0	0	0	GN-19 precursor [Apostichopus japonicus]	scaffold644	139134	139326	1-65	64	139327	147934	8608	147935	147987	65-82	18
stichopin precursor (AjStichopinP)	CNR	transcript	AjStichopinP_mRNA	scaffold5535	1	326	+	69541	69867	+	96.3303	67.2165	11	1	1	0	0		scaffold5535	69541	69859	1-307	320
stichopin precursor (AjStichopinP)	CNR	transcript	AjStichopinP_mRNA	scaffold638	4	485	+	90883	96927	-	96.1538	74.0206	9	1	5	0	0		scaffold638	9644	96924	7-282	281	90926	96924	5999	90883	90925	443-485	44
SWYG precursor (Aj_SWYGP-2)	CNR	transcript	Aj_SWYGP-2_mRNA	scaffold383	141	751	+	383038	383650	+	96.7427	81.225	16	2	4	0	0		scaffold383	383038	383650	141-716	575
SWYG precursor (Aj_SWYGP-2)	CNR	CDS	MF422086.1	scaffold383	62	477	+	383038	383456	+	95.7041	87.2117	15	1	3	0	0	Apostichopus japonicus SWYG-2 precursor, mRNA, complete cds	scaffold383	383038	383456	62-446	418
SWYG precursor (Aj_SWYGP-2)	CNR	transcript	Aj_SWYGP-3_mRNA	scaffold383	141	732	+	383038	383650	+	92.9967	80.7377	20	6	23	0	0		scaffold383	383038	383650	141-686	545
SWYG precursor (Aj_SWYGP-3)	CNR	CDS	MF422087.1	scaffold383	62	440	+	383038	383421	+	95.0521	82.5708	14	2	5	0	0	Apostichopus japonicus SWYG-3 precursor, mRNA, complete cds	scaffold383	383038	383421	62-411	382
SWYG precursor (Aj_SWYGP-2)	CNR	transcript	Aj_SWYGP-2_mRNA	scaffold1434	13	751	+	121841	124145	+	94.4	98.0027	28	3	14	0	0		scaffold1434	121841	121965	13-133	120	121966	123462	1497	123463	123561	141-217	76	123562	123622	61	123625	124145	231-717	522
SWYG precursor (Aj_SWYGP-2)	CNR	CDS	MF422086.1	scaffold1434	1	477	+	121908	123950	+	91.5984	99.3711	27	3	14	0	0	Apostichopus japonicus SWYG-2 precursor, mRNA, complete cds	scaffold1434	121908	121965	1-56	50	121966	123462	1497	123463	123950	62-443	419
SWYG precursor (Aj_SWYGP-2)	CNR	protein	AWM30282.1	scaffold1434	1	158	Unknown	121908	123947	+	75.8242	99.3671	57	3	75	0	0	SWYG-2 precursor [Apostichopus japonicus]	scaffold1434	121908	121965	1-21	20	121966	123462	1497	123463	123947	21-158	138
SWYG precursor (Aj_SWYGP-2)	CNR	transcript	Aj_SWYGP-2_mRNA	scaffold1434	13	751	+	134203	136598	+	87.1665	95.8722	34	46	67	0	0		scaffold1434	134203	134326	13-132	119	134328	135898	1571	135899	136016	140-215	75	136017	136073	57	136075	136598	240-670	430
SWYG precursor (Aj_SWYGP-2)	CNR	CDS	MF422086.1	scaffold1434	1	477	+	134270	136399	+	87.1212	76.7296	21	23	30	0	0	Apostichopus japonicus SWYG-2 precursor, mRNA, complete cds	scaffold1434	134270	134327	1-56	56	134328	136073	1746	136074	136399	161-419	258
SWYG precursor (Aj_SWYGP-2)	CNR	protein	AWM30282.1	scaffold1434	1	146	Unknown	134270	136357	+	89.0909	32.9114	9	3	9	0	0	SWYG-2 precursor [Apostichopus japonicus]	scaffold1434	134270	134326	1-21	21	134327	136252	1926	136253	136357	114-147	33
SWYG precursor (Aj_SWYGP-3)	CNR	transcript	Aj_SWYGP-3_mRNA	scaffold1434	13	732	+	121841	124145	+	90.9333	97.9508	35	7	33	0	0		scaffold1434	121841	121965	13-133	120	121966	123462	1497	123463	123561	141-217	76	123562	123622	61	123625	124145	231-681	450
SWYG precursor (Aj_SWYGP-3)	CNR	CDS	MF422087.1	scaffold1434	1	440	+	121908	123915	+	90.0662	95.207	29	4	16	0	0	Apostichopus japonicus SWYG-3 precursor, mRNA, complete cds	scaffold1434	123623	121965	1-56	50	121966	123462	1497	123463	123915	62-402	96
SWYG precursor (Aj_SWYGP-3)	CNR	protein	AWM30283.1	scaffold1434	1	145	Unknown	121908	123908	+	73.3728	94.7368	60	3	75	0	0	SWYG-3 precursor [Apostichopus japonicus]	scaffold1434	121908	121965	1-21	21	121966	123462	1497	123463	123908	21-145	124
SWYG precursor (Aj_SWYGP-3)	CNR	transcript	Aj_SWYGP-3_mRNA	scaffold1434	13	732	+	134203	136598	+	84.244	95.765	38	48	86	0	0		scaffold1434	134203	134326	13-132	119	134328	135898	1571	135899	136016	140-215	75	136017	134073	57	136075	136598	240-643	403
SWYG precursor (Aj_SWYGP-3)	CNR	CDS	MF422087.1	scaffold1434	1	436	+	134270	136355	+	86.0795	70.8061	22	21	27	0	0	Apostichopus japonicus SWYG-3 precursor, mRNA, complete cds	scaffold1434	134270	134327	1-56	56	134328	136073	1746	136074	136355	161-378	217
SWYG precursor (Aj_SWYGP-3)	CNR	protein	AWM30283.1	scaffold1434	1	145	Unknown	134270	136354	+	87.037	33.5526	12	3	9	0	0	SWYG-3 precursor [Apostichopus japonicus]	scaffold1434	134270	134326	1-21	21	134327	136252	1926	136253	136354	114-146	32
APHAIRPPSG precursor	CNR	transcript	AjAPHAIRPPSG_mRNA	scaffold3284	120	335	+	90805	91868	-	93.9815	62.6866	7	1	6	0	0		scaffold3284	91782	91793	120-131	13	90878	91866	988	90805	90877	263-335	74
APHAIRPPSG precursor	CNR	protein	AjAPHAIRPPSG	scaffold3284	26	56	Unknown	91780	91866	-	77.4194	51.7857	15	1	6	0	0	unnamed protein product	scaffold3284	91789	91866	31-57	28
GYWKDLDNYVKAHKT precursor	CNR	transcript	AjGYWKDLDNYVKAHKTP_mRNA	scaffold2413	14	719	+	23298	24834	+	99.0113	98.1919	5	1	2	0	0		scaffold2413	23298	23424	14-135	121	23425	24253	829	24254	24834	139-713	582
GYWKDLDNYVKAHKT precursor	CNR	CDS	MF422088.1	scaffold2413	1	486	+	23367	24681	+	99.3827	100	3	0	0	0	0	Apostichopus japonicus GYWKDLDNYVKAHKT precursor, mRNA, complete cds	scaffold2413	23367	23424	1-58	59	23425	24253	829	24254	24681	59-480	429
GYWKDLDNYVKAHKT precursor	CNR	protein	AWM30284.1	scaffold2413	20	161	Unknown	24253	24678	+	98.5915	88.1988	6	0	0	0	0	GYWKDLDNYVKAHKT precursor [Apostichopus japonicus]	scaffold2413								24253	24678	20-162	142
GYWKDLDNYVKAHKT precursor	CNR	transcript	AjGYWKDLDNYVKAHKTP_mRNA	scaffold2413	269	719	+	37156	37605	+	90.7895	61.8915	31	4	11	0	0		scaffold2413	37156	37605	269-659	390
GYWKDLDNYVKAHKT precursor	CNR	CDS	MF422088.1	scaffold2413	189	486	+	37156	37457	+	90.7285	61.3169	24	1	4	0	0	Apostichopus japonicus GYWKDLDNYVKAHKT precursor, mRNA, complete cds	scaffold2413	37156	37457	189-445	300
GYWKDLDNYVKAHKT precursor	CNR	protein	AWM30284.1	scaffold2413	66	161	Unknown	37163	37454	+	82.1918	59.6273	48	1	4	0	0	GYWKDLDNYVKAHKT precursor [Apostichopus japonicus]	scaffold2413	37163	37454	66-162	96
GYWKDLDNYVKAHKT precursor	CNR	transcript	AjGYWKDLDNYVKAHKTP_mRNA	scaffold2047	17	719	-	4502	13063	-	94.774	94.6794	23	8	14	0	0		scaffold2047	12688	12815	339-453	114	5449	13046	7598	5444	5632	135-313	178	4620	5631	1012	4502	4619	17-134	119
GYWKDLDNYVKAHKT precursor	CNR	CDS	MF422088.1	scaffold2047	1	486	+	4566	12915	+	95.5375	99.177	11	7	11	0	0	Apostichopus japonicus GYWKDLDNYVKAHKT precursor, mRNA, complete cds	scaffold2047	4566	4623	1-58	59	4624	5449	826	5450	5684	59-279	220	5685	12719	7035	12720	12915	291-468	197
GYWKDLDNYVKAHKT precursor	CNR	protein	AWM30284.1	scaffold2047	20	160	Unknown	5449	5877	+	79.7203	87.5776	81	4	6	0	0	GYWKDLDNYVKAHKT precursor [Apostichopus japonicus]	scaffold2047								5449	5877	20-161	141
GYWKDLDNYVKAHKT precursor	CNR	protein	AWM30284.1	scaffold2047	66	161	Unknown	12621	12912	+	82.1918	59.6273	48	1	4	0	0	GYWKDLDNYVKAHKT precursor [Apostichopus japonicus]	scaffold2047															12621	12912	66-162	96
MPMNPADYFSRGTVYIPTRDS precursor	CNR	transcript	AjMPMNPADYFSRGTVYIPTRDSP_mRNA	scaffold4776	1	1203	+	18581	46891	+	98.005	99.7506	21	2	3	0	0		scaffold4776	18581	18745	1-165	166	18746	34188	15443	34189	34387	166-358	192	34388	45433	11046	45434	45538	367-465	106	45539	46160	622	46161	46891	472-1172	700
MPMNPADYFSRGTVYIPTRDS precursor	CNR	CDS	MF422089.1	scaffold4776	1	276	+	34210	45531	+	98.5507	100	4	0	0	0	0	Apostichopus japonicus MPMNPADYFSRGTVYIPTRDS precursor, mRNA, complete cds	scaffold4776	34210	34387	1-176	179	34388	45433	11046	45434	45531	179-270	99
MPMNPADYFSRGTVYIPTRDS precursor	CNR	protein	AWM30285.1	scaffold4776	1	91	Unknown	34210	45528	+	97.8022	100	6	0	0	0	0	MPMNPADYFSRGTVYIPTRDS precursor [Apostichopus japonicus]	scaffold4776	34210	34387	1-60	59	34388	45433	11046	45434	45528	60-91	32
GLRFA precursor-like precursor (AjGLRFALP)	CNR	transcript	AjGLRFALP_mRNA	scaffold7428	1	322	+	11215	18697	+	97.1609	97.8261	7	2	2	0	0		scaffold7428	11215	11292	1-78	79	11293	13425	2133	13426	13645	79-282	203	13646	18679	5034	18680	18697	305-322	19
GLRFA precursor-like precursor (AjGLRFALP)	CNR	protein	AjGLRFALP	scaffold7428	1	60	Unknown	13433	13612	-	93.3333	96.7742	12	0	0	0	0	unnamed protein product	scaffold7428	13436	13612	1-59	59
GLRFA precursor-like precursor (AjGLRFALP)	CNR	transcript	AjGLRFALP_mRNA	scaffold5440	1	322	+	33768	35901	+	88.5542	98.1366	22	8	16	0	0		scaffold5440	33768	33847	1-78	81	33848	35655	1808	35659	35901	81-274	193
GLRFA precursor-like precursor (AjGLRFALP)	CNR	protein	AjGLRFALP	scaffold5440	1	57	Unknown	35671	35844	-	62.069	91.9355	63	1	3	0	0	unnamed protein product	scaffold5440	35674	35844	1-56	57
GLRFA precursor-like precursor (AjGLRFALP)	CNR	transcript	AjGLRFALP_mRNA	scaffold777	1	322	+	264367	266500	+	88.5542	98.1366	22	8	16	0	0		scaffold777	33768	33847	1-78	81	33848	35655	1808	35659	35901	81-274	193
GLRFA precursor-like precursor (AjGLRFALP)	CNR	protein	AjGLRFALP	scaffold777	1	57	Unknown	266270	266443	-	62.069	91.9355	63	1	3	0	0	unnamed protein product	scaffold777	266273	266443	1-56	57
neuropeptide precursor 11-like precursor (Ajnp11LP)	CNR	transcript	Ajnp11LP_mRNA	scaffold3673	67	1904	+	562	23316	+	92.345	93.3298	64	30	78	0	0		scaffold3673	562	594	67-91	13	595	19260	18666	19261	19342	146-225	83	19343	21593	2251	21594	23316	228-1751	1523
neuropeptide precursor 11-like precursor (Ajnp11LP)	CNR	CDS	MF402003.1	scaffold3673	3	363	+	21593	21953	+	98.615	99.449	5	0	0	0	0	Apostichopus japonicus np11 precursor, mRNA, complete cds	scaffold3673	21593	21953	3-353	362
neuropeptide precursor 11-like precursor (Ajnp11LP)	CNR	protein	AWU78787.1	scaffold3673	2	120	Unknown	21594	21950	+	99.1597	99.1667	3	0	0	0	0	np11 precursor [Apostichopus japonicus]	scaffold3673	21594	21950	2-121	119
neuropeptide precursor 11-like precursor (Ajnp11LP)	CNR	transcript	Ajnp11LP_mRNA	scaffold3102	1	1904	+	4957	44808	+	93.028	99.2122	61	28	76	0	0		scaffold3102	4957	5101	1-145	146	5102	40752	35651	40753	40834	146-225	83	40835	43085	2251	43086	44808	228-1751	1523
neuropeptide precursor 11-like precursor (Ajnp11LP)	CNR	CDS	MF402003.1	scaffold3102	3	363	+	43085	43445	+	98.615	99.449	5	0	0	0	0	Apostichopus japonicus np11 precursor, mRNA, complete cds	scaffold3102	43085	43445	3-353	362
neuropeptide precursor 11-like precursor (Ajnp11LP)	CNR	protein	AWU78787.1	scaffold3102	2	120	Unknown	43086	43442	+	99.1597	99.1667	3	0	0	0	0	np11 precursor [Apostichopus japonicus]	scaffold3102	43086	43442	2-121	119
neuropeptide precursor 14-like precursor (Ajnp14LP)	CNR	transcript	Ajnp14LP_mRNA	scaffold1392	1	278	+	148850	149145	-	91.8919	100	6	3	18	0	0		scaffold1392	148862	149145	1-266	284
neuropeptide precursor 14-like precursor (Ajnp14LP)	CNR	protein	Ajnp14	scaffold1392	1	51	Unknown	148973	149143	+	80.7018	100	15	2	18	0	0	unnamed protein product	scaffold1392	148973	149143	1-52	52
neuropeptide precursor 14-like precursor (Ajnp14LP)	CNR	transcript	Ajnp14LP_mRNA	scaffold1633	1	278	+	147708	148003	+	91.8919	100	6	3	18	0	0		scaffold1633	147708	148003	1-263	263
neuropeptide precursor 14-like precursor (Ajnp14LP)	CNR	protein	Ajnp14	scaffold1633	1	51	Unknown	147710	147880	-	80.7018	100	15	2	18	0	0	unnamed protein product	scaffold1633	147713	147880	1-50	56
neuropeptide precursor 14-like precursor (Ajnp14LP)	CNR	transcript	Ajnp14LP_mRNA	scaffold5382	1	278	+	9924	10219	+	91.8919	100	6	3	18	0	0		scaffold5382	9924	10219	1-263	263
neuropeptide precursor 14-like precursor (Ajnp14LP)	CNR	protein	Ajnp14	scaffold5382	1	51	Unknown	9926	10096	-	80.7018	100	15	2	18	0	0	unnamed protein product	scaffold5382	9929	10096	1-50	56
neuropeptide precursor 14-like precursor (Ajnp14LP)	CNR	transcript	Ajnp14LP_mRNA	scaffold2590	1	278	+	90965	91248	-	86.8243	95.6835	9	3	30	0	0		scaffold2590	90992	91248	1-251	269
neuropeptide precursor 14-like precursor (Ajnp14LP)	CNR	protein	Ajnp14	scaffold2590	1	51	Unknown	91088	91246	+	75.4386	92.1569	12	4	30	0	0	unnamed protein product	scaffold2590	91077	91246	1-52	47
neuropeptide precursor 14-like precursor (Ajnp14LP)	CNR	transcript	Ajnp14LP_mRNA	scaffold735	115	278	+	8802	8965	-	98.7805	58.9928	2	0	0	0	0		scaffold735	8803	8949	131-277	147
neuropeptide precursor 14-like precursor (Ajnp14LP)	CNR	protein	Ajnp14	scaffold735	1	17	Unknown	8925	8975	+	100	33.3333	0	0	0	0	0	unnamed protein product	scaffold735	8925	8975	1-18	17
DLGMFFFamide precursor	CNR	transcript	AjDLGMFFFamideP_mRNA	scaffold6087	661	2824	+	2159	16790	+	97.2031	75.9207	24	20	37	0	0		scaffold6087	2159	2265	661-746	85	2266	14736	12471	14737	16790	768-2775	2007
DLGMFFFamide precursor	CNR	CDS	MF422090.1	scaffold6087	1	492	+	14745	15236	+	100	100	0	0	0	0	0	Apostichopus japonicus DLGMFFFamide precursor, mRNA, complete cds	scaffold6087	14745	15236	1-492	493
DLGMFFFamide precursor	CNR	protein	AWM30286.1	scaffold6087	1	163	Unknown	14745	15233	+	100	100	0	0	0	0	0	DLGMFFFamide precursor [Apostichopus japonicus]	scaffold6087	14745	15233	1-164	163
DLGMFFFamide precursor	CNR	transcript	AjDLGMFFFamideP_mRNA	scaffold1883	768	2824	+	136054	138107	-	98.0639	72.415	19	10	21	0	0		scaffold1883	136055	138082	793-2823	2040
DLGMFFFamide precursor	CNR	CDS	MF422090.1	scaffold1883	1	492	+	137608	138099	-	100	100	0	0	0	0	0	Apostichopus japonicus DLGMFFFamide precursor, mRNA, complete cds	scaffold1883	137608	137099	1-492	493
DLGMFFFamide precursor	CNR	protein	AWM30286.1	scaffold1883	1	163	Unknown	137611	138099	-	100	100	0	0	0	0	0	DLGMFFFamide precursor [Apostichopus japonicus]	scaffold1883	137614	138099	1-162	162
[truncated: 44 more columns]
